# Supplementary material for: A signal cascade originated from epidermis defines apical-basal patterning of Arabidopsis shoot apical meristems
Source: Nat Commun. 2020 Mar 5;11:1214. doi: 10.1038/s41467-020-14989-4 (PMC7058014; doi:10.1038/s41467-020-14989-4)
Supplement: Supplementary file 4 — Supplementary Data 1 [file 41467_2020_14989_MOESM4_ESM.xlsx]

## Sheet: Sheet1
Supplementary Data1. Parameter values (235 sets) of the six key parameters. These values lead to simulated HAM gene expression patterns qualitatively comparable to experimental observations.
No. of Parameter Set	kmirp (/h)	kmirn (/h)	Dmir171 (area a.u./h)	khrp (concentration a.u./h)	khrnm (/(concentration a.u.•h))	khrnh (/h)
1	1	1	0.012	0.6	6	0.24
2	0.5	1	0.012	0.6	6	0.24
3	0.52	1	0.012	0.6	6	0.24
4	0.54	1	0.012	0.6	6	0.24
5	0.56	1	0.012	0.6	6	0.24
6	0.58	1	0.012	0.6	6	0.24
7	0.6	1	0.012	0.6	6	0.24
8	0.62	1	0.012	0.6	6	0.24
9	0.64	1	0.012	0.6	6	0.24
10	0.66	1	0.012	0.6	6	0.24
11	0.68	1	0.012	0.6	6	0.24
12	0.7	1	0.012	0.6	6	0.24
13	0.72	1	0.012	0.6	6	0.24
14	0.74	1	0.012	0.6	6	0.24
15	0.76	1	0.012	0.6	6	0.24
16	0.78	1	0.012	0.6	6	0.24
17	0.8	1	0.012	0.6	6	0.24
18	0.82	1	0.012	0.6	6	0.24
19	0.84	1	0.012	0.6	6	0.24
20	0.86	1	0.012	0.6	6	0.24
21	0.88	1	0.012	0.6	6	0.24
22	0.9	1	0.012	0.6	6	0.24
23	0.92	1	0.012	0.6	6	0.24
24	0.94	1	0.012	0.6	6	0.24
25	0.96	1	0.012	0.6	6	0.24
26	0.98	1	0.012	0.6	6	0.24
27	1.02	1	0.012	0.6	6	0.24
28	1.04	1	0.012	0.6	6	0.24
29	1.06	1	0.012	0.6	6	0.24
30	1.08	1	0.012	0.6	6	0.24
31	1.1	1	0.012	0.6	6	0.24
32	1.12	1	0.012	0.6	6	0.24
33	1.14	1	0.012	0.6	6	0.24
34	1.16	1	0.012	0.6	6	0.24
35	1.18	1	0.012	0.6	6	0.24
36	1.2	1	0.012	0.6	6	0.24
37	1.22	1	0.012	0.6	6	0.24
38	1.24	1	0.012	0.6	6	0.24
39	1.26	1	0.012	0.6	6	0.24
40	1.28	1	0.012	0.6	6	0.24
41	1.3	1	0.012	0.6	6	0.24
42	1.32	1	0.012	0.6	6	0.24
43	1.34	1	0.012	0.6	6	0.24
44	1.36	1	0.012	0.6	6	0.24
45	1.38	1	0.012	0.6	6	0.24
46	1.4	1	0.012	0.6	6	0.24
47	1.42	1	0.012	0.6	6	0.24
48	1.44	1	0.012	0.6	6	0.24
49	1.46	1	0.012	0.6	6	0.24
50	1.48	1	0.012	0.6	6	0.24
51	1.5	1	0.012	0.6	6	0.24
52	1	0.8	0.012	0.6	6	0.24
53	1	0.82	0.012	0.6	6	0.24
54	1	0.84	0.012	0.6	6	0.24
55	1	0.86	0.012	0.6	6	0.24
56	1	0.88	0.012	0.6	6	0.24
57	1	0.9	0.012	0.6	6	0.24
58	1	0.92	0.012	0.6	6	0.24
59	1	0.94	0.012	0.6	6	0.24
60	1	0.96	0.012	0.6	6	0.24
61	1	0.98	0.012	0.6	6	0.24
62	1	1.02	0.012	0.6	6	0.24
63	1	1.04	0.012	0.6	6	0.24
64	1	1.06	0.012	0.6	6	0.24
65	1	1.08	0.012	0.6	6	0.24
66	1	1.1	0.012	0.6	6	0.24
67	1	1.12	0.012	0.6	6	0.24
68	1	1.14	0.012	0.6	6	0.24
69	1	1.16	0.012	0.6	6	0.24
70	1	1.18	0.012	0.6	6	0.24
71	1	1.2	0.012	0.6	6	0.24
72	1	1.22	0.012	0.6	6	0.24
73	1	1.24	0.012	0.6	6	0.24
74	1	1.26	0.012	0.6	6	0.24
75	1	1.28	0.012	0.6	6	0.24
76	1	1.3	0.012	0.6	6	0.24
77	1	1.32	0.012	0.6	6	0.24
78	1	1.34	0.012	0.6	6	0.24
79	1	1.36	0.012	0.6	6	0.24
80	1	1.38	0.012	0.6	6	0.24
81	1	1.4	0.012	0.6	6	0.24
82	1	1	0.006	0.6	6	0.24
83	1	1	0.00624	0.6	6	0.24
84	1	1	0.00648	0.6	6	0.24
85	1	1	0.00672	0.6	6	0.24
86	1	1	0.00696	0.6	6	0.24
87	1	1	0.0072	0.6	6	0.24
88	1	1	0.00744	0.6	6	0.24
89	1	1	0.00768	0.6	6	0.24
90	1	1	0.00792	0.6	6	0.24
91	1	1	0.00816	0.6	6	0.24
92	1	1	0.0084	0.6	6	0.24
93	1	1	0.00864	0.6	6	0.24
94	1	1	0.00888	0.6	6	0.24
95	1	1	0.00912	0.6	6	0.24
96	1	1	0.00936	0.6	6	0.24
97	1	1	0.0096	0.6	6	0.24
98	1	1	0.00984	0.6	6	0.24
99	1	1	0.01008	0.6	6	0.24
100	1	1	0.01032	0.6	6	0.24
101	1	1	0.01056	0.6	6	0.24
102	1	1	0.0108	0.6	6	0.24
103	1	1	0.01104	0.6	6	0.24
104	1	1	0.01128	0.6	6	0.24
105	1	1	0.01152	0.6	6	0.24
106	1	1	0.01176	0.6	6	0.24
107	1	1	0.01224	0.6	6	0.24
108	1	1	0.01248	0.6	6	0.24
109	1	1	0.01272	0.6	6	0.24
110	1	1	0.01296	0.6	6	0.24
111	1	1	0.0132	0.6	6	0.24
112	1	1	0.01344	0.6	6	0.24
113	1	1	0.01368	0.6	6	0.24
114	1	1	0.01392	0.6	6	0.24
115	1	1	0.01416	0.6	6	0.24
116	1	1	0.0144	0.6	6	0.24
117	1	1	0.01464	0.6	6	0.24
118	1	1	0.01488	0.6	6	0.24
119	1	1	0.01512	0.6	6	0.24
120	1	1	0.01536	0.6	6	0.24
121	1	1	0.0156	0.6	6	0.24
122	1	1	0.01584	0.6	6	0.24
123	1	1	0.01608	0.6	6	0.24
124	1	1	0.01632	0.6	6	0.24
125	1	1	0.01656	0.6	6	0.24
126	1	1	0.0168	0.6	6	0.24
127	1	1	0.01704	0.6	6	0.24
128	1	1	0.01728	0.6	6	0.24
129	1	1	0.01752	0.6	6	0.24
130	1	1	0.01776	0.6	6	0.24
131	1	1	0.018	0.6	6	0.24
132	1	1	0.012	0.6	3.36	0.24
133	1	1	0.012	0.6	3.48	0.24
134	1	1	0.012	0.6	3.6	0.24
135	1	1	0.012	0.6	3.72	0.24
136	1	1	0.012	0.6	3.84	0.24
137	1	1	0.012	0.6	3.96	0.24
138	1	1	0.012	0.6	4.08	0.24
139	1	1	0.012	0.6	4.2	0.24
140	1	1	0.012	0.6	4.32	0.24
141	1	1	0.012	0.6	4.44	0.24
142	1	1	0.012	0.6	4.56	0.24
143	1	1	0.012	0.6	4.68	0.24
144	1	1	0.012	0.6	4.8	0.24
145	1	1	0.012	0.6	4.92	0.24
146	1	1	0.012	0.6	5.04	0.24
147	1	1	0.012	0.6	5.16	0.24
148	1	1	0.012	0.6	5.28	0.24
149	1	1	0.012	0.6	5.4	0.24
150	1	1	0.012	0.6	5.52	0.24
151	1	1	0.012	0.6	5.64	0.24
152	1	1	0.012	0.6	5.76	0.24
153	1	1	0.012	0.6	5.88	0.24
154	1	1	0.012	0.6	6.12	0.24
155	1	1	0.012	0.6	6.24	0.24
156	1	1	0.012	0.6	6.36	0.24
157	1	1	0.012	0.6	6.48	0.24
158	1	1	0.012	0.6	6.6	0.24
159	1	1	0.012	0.6	6.72	0.24
160	1	1	0.012	0.6	6.84	0.24
161	1	1	0.012	0.6	6.96	0.24
162	1	1	0.012	0.6	7.08	0.24
163	1	1	0.012	0.6	7.2	0.24
164	1	1	0.012	0.6	7.32	0.24
165	1	1	0.012	0.6	7.44	0.24
166	1	1	0.012	0.6	7.56	0.24
167	1	1	0.012	0.6	7.68	0.24
168	1	1	0.012	0.6	7.8	0.24
169	1	1	0.012	0.6	7.92	0.24
170	1	1	0.012	0.6	8.04	0.24
171	1	1	0.012	0.6	8.16	0.24
172	1	1	0.012	0.6	8.28	0.24
173	1	1	0.012	0.6	8.4	0.24
174	1	1	0.012	0.6	8.52	0.24
175	1	1	0.012	0.6	8.64	0.24
176	1	1	0.012	0.6	8.76	0.24
177	1	1	0.012	0.6	8.88	0.24
178	1	1	0.012	0.6	9	0.24
179	1	1	0.012	0.6	9.12	0.24
180	1	1	0.012	0.6	9.24	0.24
181	1	1	0.012	0.6	6	0.12
182	1	1	0.012	0.6	6	0.1248
183	1	1	0.012	0.6	6	0.1296
184	1	1	0.012	0.6	6	0.1344
185	1	1	0.012	0.6	6	0.1392
186	1	1	0.012	0.6	6	0.144
187	1	1	0.012	0.6	6	0.1488
188	1	1	0.012	0.6	6	0.1536
189	1	1	0.012	0.6	6	0.1584
190	1	1	0.012	0.6	6	0.1632
191	1	1	0.012	0.6	6	0.168
192	1	1	0.012	0.6	6	0.1728
193	1	1	0.012	0.6	6	0.1776
194	1	1	0.012	0.6	6	0.1824
195	1	1	0.012	0.6	6	0.1872
196	1	1	0.012	0.6	6	0.192
197	1	1	0.012	0.6	6	0.1968
198	1	1	0.012	0.6	6	0.2016
199	1	1	0.012	0.6	6	0.2064
200	1	1	0.012	0.6	6	0.2112
201	1	1	0.012	0.6	6	0.216
202	1	1	0.012	0.6	6	0.2208
203	1	1	0.012	0.6	6	0.2256
204	1	1	0.012	0.6	6	0.2304
205	1	1	0.012	0.6	6	0.2352
206	1	1	0.012	0.6	6	0.2448
207	1	1	0.012	0.6	6	0.2496
208	1	1	0.012	0.6	6	0.2544
209	1	1	0.012	0.6	6	0.2592
210	1	1	0.012	0.6	6	0.264
211	1	1	0.012	0.6	6	0.2688
212	1	1	0.012	0.6	6	0.2736
213	1	1	0.012	0.6	6	0.2784
214	1	1	0.012	0.6	6	0.2832
215	1	1	0.012	0.528	6	0.24
216	1	1	0.012	0.54	6	0.24
217	1	1	0.012	0.552	6	0.24
218	1	1	0.012	0.564	6	0.24
219	1	1	0.012	0.576	6	0.24
220	1	1	0.012	0.588	6	0.24
221	1	1	0.012	0.612	6	0.24
222	1	1	0.012	0.624	6	0.24
223	1	1	0.012	0.636	6	0.24
224	1	1	0.012	0.648	6	0.24
225	1	1	0.012	0.66	6	0.24
226	1	1	0.012	0.672	6	0.24
227	1	1	0.012	0.684	6	0.24
228	1	1	0.012	0.696	6	0.24
229	1	1	0.012	0.708	6	0.24
230	1	1	0.012	0.72	6	0.24
231	1	1	0.012	0.732	6	0.24
232	1	1	0.012	0.744	6	0.24
233	1	1	0.012	0.756	6	0.24
234	1	1	0.012	0.768	6	0.24
235	1	1	0.012	0.78	6	0.24
