# Supplementary material for: A signal cascade originated from epidermis defines apical-basal patterning of Arabidopsis shoot apical meristems
Source: Nat Commun. 2020 Mar 5;11:1214. doi: 10.1038/s41467-020-14989-4 (PMC7058014; doi:10.1038/s41467-020-14989-4)
Supplement: Supplementary file 5 — Supplementary Data 2 [file 41467_2020_14989_MOESM5_ESM.xlsx]

## Sheet: Sheet1
Supplementary Data 2. Random parameter values (20,000 sets) for six key model parameters for the screening of possible solutions.
No. of Random Parameter Set	kmirp (/h)	kmirn (/h)	Dmir171 (area a.u./h)	khrp (concentration a.u./h)	khrnm (/(concentration a.u.•h))	khrnh (/h)
1	0.153302	0.495468	0.00102386	6.80095	7.29896	9.56936
2	2.46378	0.255241	0.00298016	0.503741	0.162881	2.89123
3	0.400441	5.00186	0.00726842	3.72402	0.52999	0.873542
4	6.56724	1.3358	0.0171112	0.302436	1.13854	0.375336
5	0.308502	0.111572	0.041733	2.03917	2.35525	0.113402
6	1.14702	3.22108	0.00122371	0.165606	5.05963	4.74157
7	0.586887	1.05294	0.00356189	1.22428	0.112909	1.43259
8	4.64507	0.281201	0.0086872	9.05075	0.242555	0.432835
9	0.11731	8.68418	0.0211875	0.670382	0.789235	0.185977
10	2.32387	0.725337	0.0498793	4.95595	1.69546	5.46795
11	0.522124	0.225421	0.00146258	0.211283	3.64224	2.34942
12	9.31619	3.79605	0.00425716	1.42458	7.82438	0.70984
13	0.194783	1.81788	0.0103829	0.115693	0.174606	0.208736
14	1.34708	0.151836	0.0253233	0.855287	0.375095	8.72767
15	0.843858	2.97547	0.0617618	5.69143	1.2205	2.63693
16	3.89343	0.794635	0.00174807	0.462213	2.62192	1.13301
17	0.166415	0.409357	0.00508815	3.41701	5.63249	0.342322
18	2.80384	7.62667	0.0124097	0.277503	0.121037	0.103427
19	0.320884	0.637009	0.0302663	1.87107	0.260015	4.32451
20	6.35657	0.167279	0.0738176	0.151953	0.558573	1.30658
21	0.253972	5.16599	0.00216451	1.12335	1.81751	0.561401
22	1.24513	1.68872	0.00630028	7.57419	3.90443	0.169619
23	0.663403	0.134097	0.0147275	0.615116	8.38763	4.987
24	5.54182	2.25817	0.0359193	4.54738	0.187176	2.14277
25	0.112784	1.10597	0.0876048	0.369303	0.402097	0.647405
26	1.90024	0.361532	0.00106103	2.49003	0.863797	0.278171
27	0.456739	7.0848	0.00258778	0.106155	2.81066	8.17858
28	7.69539	0.475369	0.00753231	0.784777	6.03795	2.47103
29	0.23475	0.244887	0.0177324	5.29136	0.134741	1.06173
30	1.62349	4.56245	0.0432482	0.429723	0.289455	0.320786
31	0.963578	1.49143	0.00126814	3.17682	0.598783	0.137832
32	3.40012	0.10177	0.00309292	0.235305	1.28632	4.05244
33	0.135849	3.14292	0.0090026	1.73954	4.1855	1.22438
34	2.69111	1.02739	0.0219567	0.141272	8.99142	0.526082
35	0.382187	0.312203	0.0516902	1.04439	0.20065	0.1547
36	7.1732	9.64159	0.00151568	7.04178	0.431042	6.46831
37	0.275231	0.657912	0.00369665	0.571878	0.925978	1.9543
38	1.02332	0.215066	0.0107599	4.22774	1.98922	0.590461
39	0.641039	4.21456	0.0262427	0.309054	6.4726	0.253704
40	4.43331	2.06414	0.0640041	2.28475	0.14444	7.45922
41	0.128134	0.148151	0.00181154	0.185549	0.310291	3.20501
42	2.05931	2.71408	0.00441823	1.37172	0.666578	0.968345
43	0.543996	0.88721	0.0128602	9.2488	1.43196	0.29257
44	9.16554	0.457046	0.0313652	0.394297	2.96224	0.125709
45	0.186531	7.31728	0.0764976	2.91493	9.63868	3.696
46	1.47635	0.611168	0.0022431	0.215906	0.215094	1.58807
47	0.755395	0.18994	0.00528066	1.59614	0.462071	0.479809
48	4.09778	5.86581	0.0153705	0.129626	0.992636	0.144967
49	0.163724	1.54037	0.0374876	0.874002	2.13241	6.06137
50	2.99109	0.128657	0.0914298	6.46126	4.58091	1.83135
51	0.351676	2.52125	0.00110736	0.524733	0.102226	0.786877
52	5.6329	1.23481	0.00270077	3.87921	0.332628	0.237743
53	0.264611	0.346866	0.00631329	0.28733	0.714562	9.94052
54	1.22087	6.46241	0.0183762	2.12415	1.53505	3.00337
55	0.705324	0.539766	0.0448184	0.172507	3.29763	0.907423
56	5.01131	0.278061	0.00131418	1.16313	7.08408	0.389893
57	0.10062	4.34472	0.00320521	8.59869	0.15223	0.114652
58	1.99324	1.42025	0.00781729	0.698318	0.495334	4.79384
59	0.44784	0.112779	0.0227539	5.16247	1.06409	1.44838
60	8.18167	3.48289	0.0535668	0.20073	2.28592	0.437607
61	0.212278	0.930147	0.00157071	1.48394	4.91068	0.188027
62	1.77329	0.304057	0.00383086	0.120514	0.109585	5.52823
63	0.901227	9.39003	0.00934321	0.80195	0.235414	2.37532
64	3.35078	0.733185	0.0271954	5.92859	0.766001	0.717666
65	0.145166	0.205955	0.0663279	0.481474	1.64555	0.216832
66	2.44584	3.83713	0.00187731	3.24634	3.53502	9.06618
67	0.419568	1.9767	0.00457863	0.263642	7.59404	2.73921
68	6.78871	0.165102	0.011167	1.94904	0.169466	1.17696
69	0.302151	2.64327	0.0325039	0.158285	0.364052	0.355599
70	1.0935	0.864061	0.079275	1.06724	1.18457	0.107439
71	0.582614	0.416116	0.00232453	7.88981	2.45047	4.49224
72	4.86694	8.15447	0.00547238	0.640749	5.26418	1.35726
73	0.119742	0.556435	0.0133468	4.32025	0.117474	0.583176
74	2.24742	0.181894	0.0388487	0.350857	0.252361	0.176198
75	0.491505	5.61733	0.0947493	2.59379	0.542129	5.18043
76	9.73651	1.74576	0.00114756	0.100853	1.764	2.22588
77	0.203571	0.1253	0.00279883	0.745579	3.78949	0.672515
78	1.38899	2.28261	0.00658895	5.51186	8.1407	0.28896
79	0.824399	1.17589	0.01607	0.44763	0.181665	8.26875
80	3.70238	0.384387	0.0467752	3.01815	0.390259	2.49827
81	0.173923	6.15401	0.00137156	0.24511	0.838367	1.07344
82	2.93035	0.514007	0.00334515	1.81203	2.72792	0.324322
83	0.328642	0.251742	0.00815861	0.134216	5.86019	0.139352
84	6.16824	4.93329	0.0190715	0.992221	0.12593	4.09712
85	0.239886	1.29548	0.0555116	7.33522	0.270527	1.23788
86	1.30131	0.108204	0.00162774	0.595709	0.581155	0.531882
87	0.693334	3.3416	0.00396994	3.96409	1.24846	0.1607
88	5.26989	1.03851	0.00968242	0.321932	4.06228	6.71919
89	0.110183	0.291722	0.0236148	2.37996	8.72672	2.0301
90	1.807	8.56513	0.068736	0.176282	0.194743	0.613363
91	0.477346	0.715393	0.00194547	1.3032	0.418352	0.263544
92	8.04258	0.233856	0.00474487	9.63421	0.898718	7.74853
93	0.220984	3.68147	0.0115724	0.374602	1.93065	3.32932
94	1.57008	1.89651	0.0282244	2.76933	6.28205	1.0059
95	0.983553	0.150598	0.0821531	0.224903	0.140188	0.303918
96	3.55952	2.95121	0.00240893	1.66265	0.301157	0.130585
97	0.142218	0.788154	0.00567106	0.123151	0.62299	3.83935
98	2.56338	0.406018	0.0138313	0.910423	1.33833	1.64966
99	0.374004	7.95658	0.0337337	6.73051	2.87504	0.498419
100	7.40885	0.617781	0.0981893	0.498523	9.35492	0.146565
101	0.288134	0.173538	0.00118922	3.68545	0.208761	6.12819
102	1.07129	5.09517	0.00290044	0.299303	0.448468	1.85154
103	0.606509	1.66557	0.00682816	2.21267	0.963413	0.795552
104	4.30923	0.139115	0.0166534	0.16389	2.06963	0.240364
105	0.131454	2.22721	0.0406166	1.2116	4.44606	7.067
106	2.15585	1.14735	0.00142136	8.957	0.15028	3.03648
107	0.53958	0.350619	0.0034666	0.663438	0.322836	0.917427
108	8.73052	6.87095	0.00845481	4.90462	0.693526	0.394192
109	0.182538	0.468852	0.0199042	0.209095	1.48985	0.119099
110	1.52485	0.241529	0.0485449	1.3914	3.082	3.50166
111	0.790808	4.73316	0.00169881	0.112999	6.62085	1.50456
112	4.06452	1.47098	0.00414328	0.835368	0.223789	0.45458
113	0.154123	0.105578	0.0101052	6.17565	0.480751	0.19532
114	3.0531	3.04805	0.0246459	0.457425	1.03277	5.74265
115	0.358966	0.99638	0.0576119	3.38162	2.21862	1.73505
116	5.88705	0.325708	0.0020161	0.274629	4.76611	0.745501
117	0.26202	9.56296	0.00491713	1.85168	0.106359	0.225242
118	1.16097	0.686372	0.0119926	0.150379	0.346075	9.41782
119	0.727268	0.213312	0.0292491	1.11171	0.74345	2.84545
120	5.16722	4.18019	0.0713365	8.21859	1.5971	0.859708
121	0.10516	2.15343	0.00249639	0.608745	3.43095	0.369392
122	1.97373	0.143411	0.00587695	4.50028	7.37047	0.108623
123	0.423002	2.81037	0.0143335	0.365478	0.158385	4.54177
124	8.37949	0.87341	0.0349584	2.46423	0.515359	1.37222
125	0.21741	0.449938	0.0852613	0.105056	1.10711	0.414596
126	1.67494	7.20347	0.00103265	0.776648	2.37833	0.17814
127	0.892404	0.601662	0.00300574	5.23655	5.1092	5.23754
128	3.18637	0.196678	0.00707607	0.425272	0.114015	2.25042
129	0.149682	5.67811	0.0172581	3.14392	0.244931	0.679929
130	2.52193	1.59501	0.0420913	0.255324	0.796969	0.20543
131	0.398981	0.126656	0.00123422	1.72153	1.71207	8.58946
132	6.72225	2.48203	0.00359246	0.139809	3.67793	2.59517
133	0.315784	1.27862	0.00876177	1.03357	7.90105	1.11507
134	1.11617	0.341471	0.0206268	6.87779	0.176317	0.336901
135	0.594692	6.69167	0.0503074	0.55856	0.37877	0.101789
136	4.58153	0.522494	0.00147514	4.12928	1.23246	4.25603
137	0.11887	0.269163	0.0042937	0.335348	2.5408	1.28589
138	2.35477	4.30929	0.0104721	2.26108	5.45824	0.552511
139	0.508081	1.40867	0.0255407	0.183627	0.121804	0.166933
140	9.53609	0.117657	0.0601273	1.35751	0.261664	6.9798
141	0.194072	3.45449	0.00176308	9.153	0.562114	2.10884
142	1.37888	0.970383	0.00513183	0.390213	1.82903	0.637153
143	0.863776	0.294879	0.0125162	2.88473	3.92918	0.273766
144	3.80151	9.10659	0.0305261	0.21367	8.4408	7.83396
145	0.169197	0.760618	0.0744513	1.5796	0.188362	3.36603
146	2.77484	0.203132	0.00208942	0.128283	0.404646	1.01699
147	0.326249	3.9807	0.00608171	0.948361	0.869272	0.307268
148	6.46286	1.9496	0.0148329	6.39433	2.82848	0.132024
149	0.247976	0.162838	0.0361764	0.519297	6.07622	3.88168
150	1.27452	2.56348	0.0882319	3.83902	0.130572	1.66785
151	0.660983	0.837979	0.00106863	0.284353	0.2805	0.503914
152	5.52161	0.431685	0.00251574	2.10215	0.602579	0.15225
153	0.115446	8.04268	0.0073226	0.17072	1.29448	6.36588
154	1.84368	0.577255	0.0178593	1.26209	4.21203	1.92335
155	0.461449	0.1794	0.0435578	8.50962	9.04842	0.826409
156	7.56776	5.54032	0.00127722	0.691084	0.201922	0.249686
157	0.230857	1.81108	0.00311505	5.109	0.433774	7.3411
158	1.64023	0.121518	0.00906704	0.195687	0.931848	3.15426
159	0.934898	2.38135	0.0213455	1.44666	2.00183	0.95301
160	3.47598	1.1663	0.0520602	0.117486	6.51363	0.409481
161	0.135182	0.381252	0.00152653	0.792153	0.145356	0.123718
162	2.67791	6.10382	0.00372311	5.85617	0.312258	3.63747
163	0.390713	0.509815	0.0108369	0.475592	0.645956	1.56292
164	6.995	0.262631	0.0264305	3.51592	1.38766	0.472211
165	0.27948	4.78438	0.0622222	0.260422	2.98102	0.202895
166	1.01145	1.34396	0.00182451	1.92523	9.69978	5.80596
167	0.633605	0.10672	0.00444985	0.156352	0.216457	1.75418
168	4.50175	3.29579	0.0129523	1.0542	0.465	0.75372
169	0.124951	1.07737	0.0315897	7.79343	0.998928	0.227725
170	2.10525	0.287723	0.0770452	0.632921	2.14593	9.52165
171	0.556132	8.8856	0.00218065	4.67902	4.60995	2.87682
172	9.12057	0.693799	0.00531846	0.346571	0.102874	0.869186
173	0.190693	0.226797	0.0154805	2.5621	0.334737	0.373464
174	1.43483	3.631	0.037756	0.109228	0.719092	0.112836
175	0.764472	1.87051	0.0920843	0.736471	1.54478	4.71792
176	4.14703	0.156232	0.00111528	5.44453	3.19562	1.42545
177	0.16128	2.91075	0.00260708	0.442162	6.86492	0.430677
178	3.02704	0.817644	0.00635848	2.98128	0.153195	0.185049
179	0.341785	0.393763	0.0185077	0.242116	0.498474	5.44068
180	5.75857	7.71641	0.0451392	1.7899	1.07084	2.3377
181	0.270514	0.644505	0.00132359	0.145361	2.30041	0.706301
182	1.21488	0.172123	0.00322815	0.967295	4.94181	0.213398
183	0.72106	5.31557	0.00759965	7.15094	0.11028	8.92261
184	4.88681	1.65198	0.0221204	0.580744	0.236907	2.69583
185	0.102174	0.13798	0.0539503	3.91567	0.770857	1.15832
186	2.02401	2.1546	0.00158195	0.318	1.65598	0.349968
187	0.442647	1.10994	0.00385828	2.35088	3.55743	0.102912
188	8.30796	0.362831	0.00941009	0.19092	7.64218	4.30295
189	0.207004	6.75986	0.0273901	1.28728	0.164223	1.30007
190	1.72923	0.485182	0.0644813	9.51652	0.35279	0.558602
191	0.921333	0.237624	0.00189075	0.40571	1.14792	0.168773
192	3.33434	4.65664	0.00461141	2.7355	2.466	4.96214
193	0.148405	1.52221	0.0112469	0.222156	5.29755	2.13209
194	2.37304	0.102136	0.0327366	1.64234	0.118218	0.644177
195	0.40708	3.15421	0.0798424	0.121647	0.253961	0.276784
196	6.85871	0.980271	0.00225982	0.899301	0.545566	8.13781
197	0.29714	0.320442	0.00551155	6.64829	1.77519	2.45871
198	1.10478	9.89604	0.0134423	0.539922	3.81351	1.05644
199	0.565273	0.675275	0.0391267	3.64043	8.19231	0.319186
200	4.72208	0.220741	0.0954275	0.295647	0.182817	0.137145
201	0.122517	4.04391	0.00115578	2.18564	0.392733	4.03224
202	2.23828	2.08322	0.00272091	0.161888	0.812431	1.21828
203	0.502895	0.142152	0.00663611	1.1968	2.64352	0.523459
204	9.96213	2.78571	0.016185	8.84759	5.6789	0.158155
205	0.198681	0.910624	0.0471101	0.718532	0.126728	6.61279
206	1.41162	0.44599	0.00138138	4.7814	0.272242	1.99795
207	0.815526	7.51039	0.0033691	0.203842	0.584839	0.60365
208	3.76271	0.583137	0.00787556	1.50695	1.25637	0.259371
209	0.176757	0.190622	0.019208	0.111618	4.08803	7.42203
210	2.85996	5.88689	0.055909	0.825163	8.78204	3.18903
211	0.336258	1.57216	0.00163939	6.10021	0.195977	0.963516
212	6.14315	0.131313	0.00399836	0.451837	0.421004	0.291112
213	0.245445	2.44648	0.00975173	3.34031	0.904415	0.125082
214	1.33146	1.26031	0.0229573	0.271274	1.94289	3.67757
215	0.674401	0.330957	0.0668223	2.00545	6.32187	1.58015
216	5.33772	6.48564	0.00195939	0.148542	0.135851	0.477417
217	0.10863	0.541706	0.00477883	1.09813	0.29184	0.144244
218	1.83026	0.265308	0.0116553	8.1182	0.62694	6.03115
219	0.48349	4.46773	0.0284264	0.601308	1.34681	1.82222
220	7.82297	1.38849	0.0827412	4.44531	2.89326	0.782954
221	0.226104	0.115972	0.00234186	0.361013	9.41423	0.236557
222	1.5637	3.5815	0.00571165	2.66887	0.210085	9.89096
223	0.979553	0.940505	0.0139303	0.103772	0.451311	2.9884
224	3.642	0.307443	0.0339752	0.767161	0.969521	0.902898
225	0.138802	9.02669	0.0988921	5.67141	2.08276	0.387949
226	2.60515	0.753944	0.00119774	0.420077	4.47424	0.117213
227	0.369978	0.20135	0.00281969	3.10551	0.151232	4.90091
228	7.32911	3.94577	0.00687704	0.252205	0.324882	1.48073
229	0.292829	2.03267	0.0167726	1.67828	0.672071	0.447381
230	1.04556	0.157824	0.0409074	0.136297	1.44376	0.192227
231	0.620563	2.65774	0.00143153	1.0076	3.10154	5.50067
232	4.2917	0.825976	0.00349142	7.44893	6.66282	2.36348
233	0.13092	0.425502	0.00821943	0.551737	0.225208	0.714088
234	2.2058	8.3384	0.0200466	4.07884	0.483799	0.215751
235	0.52352	0.568986	0.0488924	0.331251	1.03931	9.02098
236	8.82055	0.185997	0.00171097	2.23346	2.23268	2.72555
237	0.17951	5.36974	0.00417293	0.181384	4.79632	1.17109
238	1.49956	1.75532	0.0101775	1.34092	0.107033	0.353826
239	0.798963	0.119778	0.0237908	9.91309	0.348269	0.106903
240	3.94354	2.34724	0.0580243	0.385446	0.748163	4.46984
241	0.157561	1.20918	0.00203053	2.8495	1.60723	1.35049
242	3.12122	0.375791	0.00495233	0.231414	3.32481	0.580268
243	0.357205	6.32825	0.0120784	1.56031	7.14246	0.175319
244	6.01839	0.494118	0.0294584	0.126716	0.159389	5.1546
245	0.255511	0.254545	0.0693505	0.936776	0.518626	2.21478
246	1.17889	4.98822	0.00242689	6.31622	1.11413	0.669162
247	0.738494	1.33216	0.00591902	0.512954	2.39341	0.28752
248	5.10729	0.111267	0.0144361	3.79213	5.14159	8.45344
249	0.106783	3.26687	0.0352087	0.307967	0.114738	2.55407
250	1.9247	1.06791	0.0858716	2.07647	0.246484	1.09741
251	0.432439	0.278343	0.0010039	0.168634	0.802021	0.331566
252	8.56644	8.59591	0.00292206	1.24667	1.72293	0.142464
253	0.216344	0.717964	0.00712672	8.29584	3.70125	4.07669
254	1.71231	0.22313	0.0173816	0.673723	7.95113	1.23171
255	0.867304	3.75747	0.0423926	4.98065	0.170863	0.52923
256	3.22466	1.84027	0.00124305	0.19366	0.367052	0.159899
257	0.151481	0.153707	0.00361818	1.43168	1.19433	6.68569
258	2.48429	3.01213	0.00851784	0.11627	2.5657	2.01998
259	0.403776	0.790987	0.0207745	0.859549	5.51172	0.610305
260	6.53318	0.407477	0.0506675	5.79551	0.122998	0.26223
261	0.306902	7.59166	0.00148569	0.470666	0.264228	7.7099
262	1.14107	0.634085	0.00432444	3.47951	0.567622	3.31272
263	0.591774	0.16934	0.010547	0.257724	1.84695	1.00089
264	4.68375	5.22963	0.0248296	1.90528	3.96768	0.302403
265	0.115917	1.70952	0.0605577	0.154732	8.52351	0.129934
266	2.29627	0.133482	0.0017757	1.14389	0.190208	3.82021
267	0.515924	2.24781	0.00516856	7.71271	0.40861	1.64143
268	9.4255	1.10089	0.0126058	0.626366	0.845275	0.495934
269	0.197068	0.359872	0.0307447	4.63055	2.75039	0.149839
270	1.34462	7.05228	0.0718683	0.342981	5.90848	6.26507
271	0.842318	0.481225	0.00210735	2.53557	0.131852	1.89289
272	3.88632	0.247904	0.00613391	0.108097	0.283248	0.813321
273	0.168367	4.51608	0.0149602	0.728843	0.608483	0.245732
274	2.83674	1.47627	0.036487	5.38813	1.30716	7.01713
275	0.316539	0.100736	0.0889893	0.437582	4.2533	3.01506
276	6.2705	3.11097	0.00104035	3.23492	9.13708	0.910952
277	0.250533	1.01695	0.00253733	0.236478	0.2039	0.39141
278	1.25338	0.316049	0.00738546	1.74821	0.438025	0.118258
279	0.667799	9.76037	0.0180126	0.141976	0.940979	3.47695
280	5.57855	0.654892	0.0439317	0.957275	2.02144	1.49394
281	0.11201	0.214078	0.00128818	7.07687	6.57745	0.451372
282	1.8872	4.19521	0.00303262	0.574728	0.140859	0.193941
283	0.459766	2.05466	0.00882709	4.24881	0.302598	5.70212
284	7.74639	0.147471	0.0215287	0.314706	0.650051	1.72281
285	0.236306	2.74752	0.052507	2.32653	1.39646	0.74024
286	1.60151	0.89814	0.00153963	0.188943	2.99992	0.223652
287	0.950531	0.462677	0.00375507	1.27395	9.76127	9.35136
288	3.44001	7.28369	0.0109299	9.41795	0.217829	2.82537
289	0.137443	0.608362	0.0257311	0.401508	0.467948	0.853641
290	2.72269	0.189068	0.0627563	2.70717	1.00526	0.366785
291	0.381489	5.83888	0.00184017	0.219855	2.15953	0.110818
292	7.16011	1.55934	0.00448805	1.62533	4.63918	4.63355
293	0.27846	0.130242	0.0130634	0.131996	0.103526	1.39995
294	1.03532	2.55231	0.0318609	0.889986	0.336859	0.422974
295	0.648561	1.22226	0.0750063	6.57943	0.696846	0.18174
296	4.38067	0.34334	0.00219937	0.534329	1.49699	5.20058
297	0.126613	6.39673	0.00536411	3.60272	3.21587	2.23454
298	2.07645	0.534279	0.0156134	0.292584	6.90844	0.675131
299	0.548525	0.275234	0.0380801	2.163	0.154167	0.20398
300	9.24186	4.40648	0.0928747	0.175662	0.501634	8.52884
301	0.185564	1.44044	0.00107659	1.16892	1.07763	2.57686
302	1.46869	0.112471	0.00262574	8.64154	2.31499	1.1072
303	0.761684	3.4734	0.006404	0.701798	4.97314	0.334524
304	4.1319	0.927611	0.0186402	4.73188	0.110979	0.101071
305	0.165087	0.303228	0.0454623	0.20173	0.238408	4.22599
306	2.95558	9.36443	0.00133306	1.49134	0.775744	1.27682
307	0.3475	0.743608	0.00313828	0.110462	1.66648	0.548612
308	5.699	0.208883	0.00765405	0.816616	3.44737	0.165755
309	0.267715	3.82667	0.0222788	6.03702	7.40575	6.93054
310	1.2352	1.97131	0.0543364	0.490279	0.165264	2.09396
311	0.704037	0.164652	0.00159328	3.30571	0.355026	0.632656
312	5.00216	2.63606	0.0038859	0.268464	1.1552	0.271834
313	0.101801	0.861705	0.00914811	1.98468	2.48164	7.99226
314	2.01663	0.422032	0.0266275	0.147004	5.33113	3.43404
315	0.453095	8.27039	0.0649428	1.08676	0.118968	1.03754
316	8.05899	0.55078	0.00190428	8.03411	0.25557	0.313478
317	0.209095	0.180045	0.00464442	0.652467	0.549025	0.134692
318	1.7467	5.56023	0.0113274	4.39926	1.78644	3.85429
319	0.905861	1.72802	0.0329709	0.357274	3.83769	1.65608
320	3.36802	0.124027	0.0776196	2.64123	8.24424	0.500358
321	0.143957	2.31073	0.00227599	0.102697	0.177161	0.151175
322	2.42547	1.19037	0.005551	0.759214	0.380583	6.32095
323	0.416075	0.389122	0.0135385	5.61267	0.817581	1.90978
324	6.82362	6.12576	0.0394068	0.409524	2.66028	0.820576
325	0.303705	0.511647	0.0961106	3.0275	5.7149	0.247924
326	1.0771	0.250586	0.0011236	0.245869	0.127532	7.28929
327	0.573878	4.91064	0.00274038	1.81765	0.273968	3.132
328	4.79396	1.31144	0.00668361	0.134632	0.588547	0.946284
329	0.12107	0.109537	0.0163009	0.995294	1.26433	0.406591
330	2.27235	3.38277	0.0474473	7.35794	4.11395	0.122845
331	0.490298	1.03374	0.00139127	0.544997	8.83771	3.6118
332	9.71259	0.290383	0.00325221	4.02901	0.19722	1.55189
333	0.203071	8.52581	0.00793194	0.327205	0.423673	0.468879
334	1.4044	0.712109	0.0193455	2.41893	0.876436	0.201464
335	0.833545	0.232782	0.0563092	0.179169	1.88279	5.92328
336	3.65611	3.72683	0.00165112	1.32454	6.12629	1.78963
337	0.171749	1.91988	0.00402698	9.79199	0.136712	0.768951
338	2.89372	0.149067	0.00948024	0.380737	0.29369	0.232327
339	0.331169	2.92121	0.0231217	2.81469	0.630914	9.71406
340	6.21566	0.780143	0.0673006	0.228587	1.35535	2.85652
341	0.238491	0.401891	0.00197342	1.54125	2.91161	0.863052
342	1.29374	7.87571	0.00481304	0.125168	9.47391	0.370829
343	0.689302	0.625392	0.0117387	0.925333	0.211417	0.11204
344	5.31041	0.175676	0.027635	6.84073	0.454172	4.68463
345	0.11103	5.07178	0.0804376	0.506688	0.975667	1.41539
346	1.78441	1.65792	0.00235863	3.7458	2.09596	0.427637
347	0.471379	0.138476	0.00575253	0.304205	4.33582	0.183743
348	7.94205	2.21699	0.01403	2.0243	0.146554	5.40229
349	0.223435	1.14208	0.0342184	0.164398	0.314832	2.32121
350	1.5875	0.354939	0.0996	1.21535	0.676331	0.701317
351	0.994464	6.9556	0.00116439	8.98475	1.45292	0.211892
352	3.55078	0.4667	0.00283987	0.665493	3.1212	8.85964
353	0.141869	0.240421	0.00692627	4.91981	6.70506	2.6768
354	2.59182	4.71143	0.0168927	0.209742	0.226636	1.15014
355	0.378153	1.46423	0.0412002	1.41419	0.486866	0.347498
356	7.49104	0.105093	0.00144178	0.114849	1.0459	0.104991
357	0.284053	3.0856	0.00339421	0.849049	2.24684	4.3899
358	1.05612	1.00866	0.00827826	5.72472	4.82673	1.32634
359	0.610142	0.32972	0.0201901	0.464917	0.107712	0.56989
360	4.33504	9.46576	0.0492424	3.437	0.350477	0.172183
361	0.132242	0.679395	0.00172321	0.279126	0.725018	4.92712
362	2.1397	0.211144	0.0042028	1.88201	1.55751	2.11704
363	0.535538	4.1377	0.00982443	0.152842	3.34588	0.639631
364	8.78282	2.13154	0.0239611	1.12992	7.18773	0.274831
365	0.183631	0.14545	0.0584396	7.61849	0.160399	8.08038
366	1.53399	2.85032	0.00204507	0.618714	0.521914	2.44136
367	0.779608	0.871029	0.00498778	4.57398	1.12119	1.04898
368	4.00695	0.448711	0.0121649	0.371463	2.40858	0.316934
369	0.155832	7.18384	0.0286383	2.50459	5.17419	0.136177
370	3.08697	0.600022	0.0698469	0.106776	0.115466	4.00378
371	0.362948	0.196142	0.00244426	0.789367	0.248047	1.20968
372	5.87259	5.75884	0.00596139	5.25277	0.807105	0.519765
373	0.261377	1.61769	0.0145394	0.426589	1.73385	0.157039
374	1.17384	0.126311	0.0354607	3.15366	3.58674	6.56612
375	0.735336	2.47527	0.0834809	0.233589	7.70515	1.98385
376	5.22454	1.27514	0.00101108	1.72686	0.171946	0.59939
377	0.103846	0.34054	0.00294298	0.140242	0.369379	0.25754
378	1.94906	6.67343	0.00717773	1.03677	1.2019	7.57201
379	0.426255	0.529922	0.017506	6.99042	2.58196	3.25347
380	8.44392	0.27299	0.042696	0.567707	5.54666	0.982987
381	0.219082	4.26282	0.00120845	4.19691	0.123777	0.296994
382	1.6652	1.39348	0.00351744	0.310861	0.265903	0.12761
383	0.887214	0.116389	0.00857881	2.29811	0.57122	3.65162
384	3.21087	3.41724	0.0209232	0.186635	1.85866	1.569
385	0.150833	0.95992	0.0510302	1.37974	3.99284	0.474048
386	2.54132	0.298326	0.00149633	9.3029	8.57754	0.143226
387	0.393994	9.21303	0.00435539	0.396603	0.184323	5.98858
388	6.63823	0.769508	0.0102534	2.93198	0.395969	1.80936
389	0.311837	0.202073	0.0250073	0.217169	0.850634	0.777429
390	1.12855	3.95995	0.0609912	1.60547	2.76783	0.234888
391	0.601289	1.93944	0.00178841	0.130384	5.94594	9.82115
392	4.57028	0.16199	0.00520556	0.879114	0.132688	2.96731
393	0.118578	2.59344	0.012696	6.49905	0.285044	0.896526
394	2.34898	0.847774	0.029678	0.527802	0.61234	0.385211
395	0.513717	0.436731	0.0723828	3.9019	1.31545	0.116386
396	9.64187	8.00076	0.00212244	0.285234	4.28027	4.86633
397	0.191162	0.574247	0.00617782	2.10866	9.195	1.47028
398	1.3582	0.178465	0.0150673	0.171249	0.205193	0.444224
399	0.850825	5.51145	0.0367481	1.15464	0.440802	0.19087
400	3.82106	1.80164	0.0865118	8.53597	0.911868	5.61182
401	0.170068	0.122939	0.00104779	0.693225	1.9589	2.41124
402	2.75173	2.40918	0.0025555	5.12482	6.37397	0.728518
403	0.323533	1.15372	0.00743833	0.199266	0.142239	0.22011
404	6.40904	0.377141	0.0181416	1.47312	0.305563	9.20327
405	0.249251	6.03801	0.0442461	0.119635	0.65642	2.70631
406	1.28107	0.504318	0.00125232	0.806641	1.41014	1.16282
407	0.651072	0.2598	0.00305432	5.96327	3.02931	0.351329
408	5.43881	4.8403	0.00889028	0.48429	9.85692	0.106149
409	0.113715	1.35966	0.0216828	3.26533	0.219964	4.4383
410	1.86492	0.106164	0.0528829	0.265184	0.472533	1.34096
411	0.466765	3.27861	0.00155066	1.96044	1.01511	0.576173
412	7.55235	1.07175	0.00365052	0.159211	2.18069	0.174082
413	0.230387	0.286224	0.0106256	1.07348	4.51111	5.11822
414	1.63689	8.83929	0.0259152	7.93596	0.100668	2.19915
415	0.945668	0.701908	0.0632055	0.644497	0.327559	0.66444
416	3.51602	0.229448	0.00185334	4.34552	0.703674	0.285491
417	0.133549	3.61208	0.00452017	0.352909	1.51165	8.39378
418	2.64555	1.86076	0.0131569	2.60896	3.24738	2.53605
419	0.385992	0.155418	0.0309739	0.100117	6.97613	1.08967
420	7.05175	2.89558	0.0755432	0.740141	0.155677	0.329226
421	0.281747	0.813383	0.00221511	5.47166	0.506549	0.141459
422	1.00599	0.398365	0.00540251	0.444365	1.08818	4.15907
423	0.630186	7.8066	0.0157252	2.99614	2.33767	1.2566
424	4.47746	0.652038	0.0383526	0.243323	5.02186	0.539924
425	0.125965	0.170267	0.0896527	1.79882	0.112066	0.16313
426	2.12233	5.25826	0.00108583	0.133237	0.231033	6.82079
427	0.560645	1.63417	0.00264828	0.984985	0.751745	2.00572
428	9.01037	0.136492	0.00645897	7.28172	1.61492	0.605998
429	0.188389	2.18523	0.0188002	0.591365	3.46923	0.26038
430	1.45136	1.12572	0.0458525	3.98728	7.4527	7.65549
431	0.773279	0.367989	0.00129779	0.323815	0.166312	3.28934
432	4.1948	6.74144	0.00316521	2.39388	0.357277	0.993824
433	0.160952	0.48386	0.00771975	0.177313	1.16252	0.300268
434	3.02088	0.236977	0.02247	1.31082	2.49737	0.129017
435	0.345722	4.64394	0.0548029	9.69057	5.36493	3.79325
436	5.82491	1.51806	0.00160695	0.376794	0.119722	1.62985
437	0.27363	0.103588	0.00378306	2.78553	0.257191	0.492434
438	1.19818	3.19905	0.00922663	0.226219	0.552505	0.148781
439	0.711147	0.977599	0.0268561	1.67238	1.79777	6.22086
440	4.91816	0.319569	0.0655003	0.123872	3.71896	1.87953
441	0.102829	9.86906	0.00192063	0.915748	7.98919	0.807582
442	2.037	0.673434	0.00468428	6.76988	0.178284	0.243998
443	0.439516	0.22014	0.0110277	0.494888	0.382996	7.17386
444	8.24921	4.1014	0.0320984	3.65857	0.822764	3.0824
445	0.208332	2.11284	0.0782858	0.29712	2.67715	0.931299
446	1.74033	0.140708	0.00229553	2.19653	5.75113	0.400152
447	0.927243	2.75739	0.00559865	0.162695	0.12834	0.1209
448	3.2885	0.901367	0.0136547	1.20276	0.275705	3.45961
449	0.146365	0.441457	0.0397451	8.89168	0.592278	1.48649
450	2.40038	7.43405	0.0935671	0.6586	1.27235	0.449121
451	0.41177	0.590321	0.00113324	4.86885	4.14003	0.192974
452	6.93772	0.192971	0.00276391	0.20757	8.89374	5.67369
453	0.296535	5.95942	0.00674098	1.39954	0.191118	1.71422
454	1.10253	1.56495	0.0164408	0.11366	0.410566	0.736549
455	0.571785	0.13071	0.0478545	0.840254	0.881992	0.222537
456	4.77648	2.43525	0.001343	6.21177	1.89472	9.30473
457	0.123928	1.25452	0.00327549	0.460101	6.16513	2.81128
458	2.21124	0.335034	0.00798871	3.4014	0.137579	0.849385
459	0.496818	6.56554	0.0194839	0.276235	0.295552	0.364956
460	9.84175	0.548379	0.0567122	1.86252	0.634914	0.110266
461	0.200293	0.26409	0.00166294	0.151259	1.36394	4.61044
462	1.42308	4.44722	0.00391487	1.11822	2.93006	1.39297
463	0.811126	1.38212	0.0095481	8.26667	9.53397	0.420865
464	3.7424	0.11544	0.0232872	0.612305	0.212757	0.180834
465	0.175803	3.56506	0.0677824	4.52661	0.457051	5.31674
466	2.88316	0.952092	0.00198754	0.367615	0.945483	2.28445
467	0.338986	0.31123	0.00484749	2.44626	2.03112	0.690211
468	6.06892	8.93494	0.0114119	0.10429	4.36331	0.208536
469	0.242479	0.746281	0.0278328	0.770984	0.147483	8.71934
470	1.31537	0.199303	0.0810134	5.19836	0.316827	2.56401
471	0.68217	3.90567	0.00237551	0.42217	0.680619	1.10168
472	5.39921	2.01201	0.00579371	3.12099	1.46213	0.332856
473	0.108409	0.159769	0.0141305	0.253462	3.14099	0.100567
474	1.82653	2.69048	0.0332657	1.70897	6.74757	4.20492
475	0.482505	0.822184	0.0968271	0.138789	0.228072	1.27045
476	7.91309	0.423548	0.00117273	1.02603	0.489953	0.545877
477	0.228709	8.30012	0.0028602	6.91802	1.05253	0.164928
478	1.54025	0.566374	0.00697584	0.561827	2.26108	6.89599
479	0.964865	0.185143	0.0170136	4.15343	4.67741	2.08352
480	3.58739	5.43589	0.0400532	0.337309	0.10438	0.629502
481	0.139516	1.77695	0.00140164	2.27431	0.339635	0.270479
482	2.61855	0.119228	0.00341851	0.184702	0.729614	7.95242
483	0.366897	2.33646	0.00833752	1.36545	1.56738	3.41692
484	7.26808	1.20363	0.0203347	9.20654	3.36709	1.03237
485	0.29039	0.374066	0.0495949	0.392495	7.2333	0.311915
486	1.05094	6.2992	0.00173555	2.90161	0.161416	0.134021
487	0.623754	0.500205	0.004057	0.21492	0.525222	3.94038
488	4.22735	0.257681	0.00989475	1.58884	1.1283	1.69307
489	0.128956	5.04967	0.0241326	0.129033	2.42385	0.511534
490	2.17273	1.31862	0.0588579	0.953909	5.20699	0.154552
491	0.529327	0.110137	0.0020597	6.33578	0.116197	6.46214
492	8.9184	3.23367	0.00502348	0.514543	0.240373	1.90026
493	0.179069	1.05706	0.0118262	3.80387	0.782136	0.816485
494	1.49588	0.2823	0.0288433	0.28175	1.68021	0.246688
495	0.797001	8.71811	0.0703469	2.0829	3.60948	7.25295
496	3.98729	0.72817	0.00246175	0.169157	7.754	3.11638
497	0.159309	0.222522	0.00600406	1.25053	0.173036	0.941566
498	3.15584	3.74723	0.0146435	8.4317	0.371721	0.404564
499	0.35274	1.83525	0.0344735	0.684757	1.20952	0.122233
500	5.94316	0.153288	0.0840785	5.06222	2.59833	3.59379
501	0.257476	3.00392	0.00101832	0.196832	5.58182	1.54415
502	1.18795	0.802232	0.00296405	1.45512	0.124562	0.466541
503	0.744172	0.41327	0.00722911	0.118174	0.267588	0.200459
504	5.07759	7.57096	0.0176313	0.796787	0.574842	5.89375
505	0.106162	0.632356	0.0415073	5.89043	1.87044	1.7807
506	1.9395	0.168878	0.0012171	0.478374	3.86931	0.765117
507	0.435764	5.21538	0.00354262	3.53649	8.31218	0.231168
508	8.6323	1.70486	0.00864022	0.261945	0.185492	9.66563
509	0.213639	0.135379	0.0210729	1.93649	0.39848	2.92032
510	1.6909	2.27976	0.0513955	0.157266	0.856027	0.882329
511	0.876925	1.0897	0.00145467	1.06037	2.78538	0.379111
512	3.26043	0.356214	0.00423414	7.83902	5.98363	0.114543
513	0.153162	6.98059	0.0103268	0.636624	0.133529	4.78926
514	2.47819	0.476334	0.0251863	4.70638	0.286851	1.40833
515	0.402784	0.245384	0.0614278	0.344043	0.616222	0.425505
516	6.60565	4.57171	0.00180121	2.54342	1.32379	0.182827
517	0.310306	1.49445	0.00524282	0.108431	4.3074	5.37535
518	1.15373	0.100273	0.0122555	0.7311	9.25329	2.30963
519	0.583392	3.09669	0.0298905	5.40482	0.198845	0.69782
520	4.61741	1.01228	0.0729009	0.438937	0.427165	0.210835
521	0.116612	0.314598	0.00213763	2.95954	0.917649	8.81547
522	2.31003	9.71556	0.00622204	0.24035	1.97132	2.66346
523	0.519014	0.66296	0.0151751	1.77684	6.41437	1.14441
524	9.35489	0.216716	0.035725	0.144301	0.143141	0.345766
525	0.195592	4.2469	0.087131	0.972953	0.3075	0.104468
526	1.35268	2.04523	0.00105529	7.19277	0.660582	4.36801
527	0.847364	0.146794	0.00257379	0.584141	1.41908	1.31973
528	3.9096	2.7349	0.00749157	3.93857	3.04852	0.567049
529	0.165982	0.894016	0.0182714	0.31986	9.9194	0.171325
530	2.79656	0.460553	0.0430143	2.36464	0.221358	5.03717
531	0.32005	7.37342	0.00126128	0.192037	0.475529	2.16433
532	6.34006	0.615857	0.00307619	1.29481	0.983707	0.653918
533	0.253312	0.187146	0.00895391	9.57219	2.11323	0.280969
534	1.2503	5.77953	0.021838	0.408083	4.53971	8.26086
535	0.666159	1.54349	0.0532614	2.7515	0.101307	2.42919
536	5.56484	0.128918	0.00150748	0.223456	0.329636	1.04375
537	0.113252	2.52637	0.00367665	1.65195	0.708135	0.315353
538	1.90814	1.23732	0.0107017	0.12076	1.52124	0.135498
539	0.454019	0.34757	0.0261007	0.892743	3.26797	3.98382
540	7.64956	6.36736	0.063658	6.5998	7.02036	1.20365
541	0.233352	0.531827	0.00186661	0.535984	0.156664	0.517173
542	1.61382	0.273971	0.00439433	3.61388	0.50976	0.156256
543	0.957839	4.38625	0.0127907	0.293491	1.09508	6.53338
544	3.42001	1.43383	0.0311956	2.1697	2.35249	1.97396
545	0.136644	0.113857	0.0760839	0.160708	4.8665	0.596401
546	2.70685	3.51619	0.00223097	1.18807	0.108599	0.256256
547	0.384422	0.923353	0.00544118	8.78306	0.233297	7.53426
548	7.21516	0.301836	0.0158377	0.713291	0.75911	3.23725
549	0.27498	9.32144	0.0370221	4.80937	1.63075	0.978086
550	1.02238	0.740194	0.0902944	0.205034	3.50322	0.295513
551	0.640454	0.207924	0.00109361	1.51576	7.52573	0.126974
552	4.42927	3.87381	0.00266723	0.112271	0.167942	3.73318
553	0.128017	1.9956	0.0065052	0.82999	0.360778	1.60404
554	2.07135	0.16668	0.0189348	6.13589	1.17391	0.484636
555	0.547178	2.60927	0.044576	0.45448	2.52184	0.146425
556	9.21916	0.852946	0.00130708	3.35985	5.4175	6.12234
557	0.187622	0.417742	0.00318787	0.272861	0.120895	1.79659
558	1.48499	8.18633	0.00777501	2.01718	0.250091	0.771942
559	0.750263	0.55861	0.0226308	0.149411	0.537253	0.23323
560	4.06995	0.182605	0.0551951	1.10456	1.74814	9.75184
561	0.162611	5.63928	0.00156221	8.16568	3.7554	2.94637
562	2.97078	1.72331	0.00381014	0.596923	8.06747	0.890199
563	0.349287	0.123689	0.00929268	4.41289	0.180031	0.382493
564	5.65154	2.30443	0.0270484	0.35838	0.386749	0.115564
565	0.265486	1.18713	0.0659691	2.64941	0.830826	4.83198
566	1.22491	0.388062	0.00193438	0.103016	2.70338	1.45991
567	0.707657	6.21284	0.00455387	0.761566	5.80748	0.441089
568	5.02789	0.518921	0.0111066	5.63005	0.129598	0.189523
569	0.100274	0.249903	0.0323281	0.417013	0.278406	5.57222
570	1.98639	4.89725	0.0788462	3.08286	0.598081	2.39422
571	0.446301	1.30787	0.00231196	0.250366	1.23299	0.723377
572	8.15354	0.109238	0.00563872	1.68809	4.01195	0.218557
573	0.211548	3.37355	0.0132746	0.137094	8.6186	9.13832
574	1.76719	1.04844	0.0386385	1.0135	0.19233	2.761
575	0.904208	0.294511	0.0942369	7.49251	0.413169	1.18632
576	3.36187	8.43213	0.00114136	0.554964	0.887583	0.358429
577	0.145646	0.704284	0.00278369	4.1027	1.90673	0.108294
578	2.45393	0.230224	0.00678923	0.333189	6.20421	4.52799
579	0.420956	3.68588	0.0158704	2.24653	0.138451	1.3315
580	6.74259	1.89878	0.0461943	0.182445	0.297425	0.572107
581	0.300099	0.150778	0.00135453	1.34877	0.638939	0.172853
582	1.08607	2.95474	0.00330361	9.97108	1.37259	5.0821
583	0.578656	0.775916	0.00805729	0.3877	2.94864	2.18363
584	4.83388	0.399714	0.0196512	2.86616	9.59441	0.659751
585	0.120443	7.83303	0.057199	0.232767	0.206175	0.283476
586	2.26057	0.622003	0.00161893	1.54893	0.442912	8.33454
587	0.49438	0.174724	0.00394847	0.125792	0.951477	2.51815
588	9.79346	5.12999	0.00963006	0.929944	2.04399	1.08198
589	0.204762	1.67695	0.0234871	6.27016	4.39097	0.326903
590	1.38773	0.140065	0.0683642	0.509213	0.148418	0.140461
591	0.823647	2.20498	0.0020046	3.76447	0.318836	4.12972
592	3.699	1.1359	0.0047192	0.305721	0.684933	1.24773
593	0.173764	0.353015	0.0115098	2.06132	1.4714	0.536114
594	2.92767	6.91791	0.0280717	0.167405	3.1609	0.161978
595	0.330565	0.472056	0.0817088	1.23758	6.79034	6.77266
596	6.20432	0.24318	0.0023959	8.34437	0.229518	2.04625
597	0.241289	4.76551	0.00584344	0.677664	0.493059	0.618243
598	1.30892	1.44814	0.0137565	5.00978	1.01997	0.265641
599	0.697389	0.103939	0.0335513	0.194793	2.19113	7.81019
600	5.23851	3.05169	0.0976582	1.44005	4.70706	3.35581
601	0.109527	0.997572	0.00118279	0.11695	0.105041	0.98681
602	1.79624	0.326098	0.00288475	0.864577	0.341788	0.298149
603	0.474503	9.5744	0.00703572	5.82941	0.734239	0.128106
604	7.99469	0.687193	0.0165634	0.473419	1.57732	3.76648
605	0.221902	0.21	0.040397	3.49986	3.38844	1.61835
606	1.57661	4.11528	0.00141367	0.259232	7.27915	0.488959
607	0.987639	2.11999	0.00344785	1.91643	0.162439	0.147731
608	3.57431	0.144661	0.00840909	0.155637	0.528552	6.17695
609	0.142809	2.83487	0.0205092	1.15058	1.13545	1.86627
610	2.55673	0.881027	0.0478743	7.65646	2.43921	0.801883
611	0.373033	0.453862	0.00167534	0.621797	5.0459	0.242276
612	7.38962	7.14491	0.00408604	4.59678	0.112603	7.12323
613	0.287386	0.596771	0.00996558	0.34048	0.241897	3.06065
614	1.06851	0.195079	0.0243054	2.51707	0.787094	0.924727
615	0.609028	5.72763	0.0592792	0.107308	1.69086	0.397328
616	4.32713	1.60892	0.00207445	0.723527	3.63236	0.120047
617	0.132	0.127761	0.00488363	5.34884	7.80315	3.52952
618	2.1648	2.50368	0.0119108	0.434391	0.174133	1.51653
619	0.541821	1.28977	0.0290498	3.21133	0.374077	0.458197
620	8.67853	0.336798	0.0708504	0.237861	1.21719	0.196874
621	0.181451	6.60011	0.00247938	1.75844	2.6148	5.78834
622	1.51577	0.5241	0.00604703	0.142807	5.61721	1.70212
623	0.786099	0.26999	0.0142358	0.962875	0.125352	0.731352
624	4.04031	4.32253	0.0347202	7.11827	0.25931	0.220967
625	0.155024	1.413	0.0846803	0.57809	0.557058	9.23907
626	3.07096	0.118019	0.00102561	4.27366	1.81258	2.79144
627	0.361066	3.40722	0.00298526	0.316547	3.89384	0.843391
628	5.92148	0.957104	0.00728086	2.34014	8.36487	0.362381
629	0.263553	0.297451	0.0171405	0.190048	0.186668	0.109488
630	1.15991	9.186	0.0418044	1.2814	0.401006	4.57791
631	0.726604	0.767251	0.00122581	9.47304	0.861453	1.38314
632	5.1625	0.204903	0.00356798	0.403856	2.80303	0.417895
633	0.105064	4.01541	0.00870207	2.68743	6.02157	0.179558
634	1.97193	1.93375	0.0212238	0.218252	0.134375	5.27922
635	0.425477	0.161514	0.0499646	1.61347	0.288669	2.26833
636	8.42851	2.58584	0.00146508	0.131034	0.620129	0.68534
637	0.218682	0.845287	0.00426444	0.883496	1.28283	0.207065
638	1.68474	0.43545	0.0104007	6.53144	4.17414	8.65781
639	0.897624	8.11281	0.0253666	0.530432	8.96703	2.61582
640	3.16239	0.582289	0.0618675	3.57644	0.200105	1.12394
641	0.148556	0.176615	0.00173872	0.290451	0.429873	0.339582
642	2.50295	5.45429	0.00506093	2.14722	0.923466	0.102599
643	0.395978	1.78296	0.0123433	0.174381	1.98382	4.28989
644	6.67166	0.121664	0.0301044	1.17576	6.45504	1.26149
645	0.313407	2.3842	0.0734227	8.69209	0.144049	0.542024
646	1.11903	1.16769	0.00215293	0.705903	0.30945	0.163764
647	0.596219	0.381708	0.00626658	4.75955	0.664769	6.84732
648	4.5933	6.00904	0.0147527	0.20291	1.42808	2.06881
649	0.119176	0.501898	0.0359808	1.50006	3.06784	0.625059
650	2.36082	0.258553	0.0877547	0.111108	9.98229	0.26857
651	0.505961	4.81707	0.00106285	0.821393	0.21451	7.89629
652	9.4963	1.35314	0.00259221	6.07233	0.460817	3.39281
653	0.193263	0.10745	0.00754519	0.493147	0.989943	1.02508
654	1.37313	3.31832	0.0177628	3.32505	2.12663	0.309713
655	0.860173	1.08473	0.0433222	0.270034	4.56849	0.133075
656	3.81127	0.28485	0.00127031	1.99629	0.101949	3.91257
657	0.169632	8.79688	0.00309821	0.145658	0.331726	1.68112
658	2.78196	0.69854	0.009018	1.07681	0.712624	0.507924
659	0.327087	0.228347	0.0219943	7.96054	1.53088	0.153461
660	6.47946	3.65582	0.0517786	0.646493	3.28869	6.41653
661	0.24611	1.8833	0.00151827	4.35898	7.06486	1.93866
662	1.26493	0.1573	0.00370297	0.354002	0.157657	0.832984
663	0.656009	2.86555	0.0107783	2.61704	0.512992	0.251673
664	5.48005	0.804947	0.0262876	0.101757	1.0612	7.39951
665	0.114577	0.394234	0.0641136	0.752263	2.27971	3.17936
666	1.85388	7.72565	0.00181464	5.56127	4.89735	0.934921
667	0.464001	0.645276	0.00442579	0.411919	0.109288	0.401709
668	7.60962	0.172329	0.0128822	3.0452	0.234776	0.12137
669	0.232134	5.32193	0.0314189	0.247308	0.763923	3.56843
670	1.6493	1.62633	0.0766285	1.82828	1.64108	1.53325
671	0.933749	0.135837	0.00224693	0.135419	3.52543	0.463248
672	3.4717	2.17475	0.00525241	1.00112	7.57343	0.199044
673	0.135016	1.12032	0.0152883	7.40098	0.169006	5.85216
674	2.67462	0.366224	0.0372871	0.548185	0.363065	1.76814
675	0.390233	6.82307	0.0909407	4.05258	1.18136	0.759718
676	7.03369	0.489719	0.00110143	0.329119	2.53783	0.229537
677	0.281025	0.23584	0.00268632	2.43308	5.2499	9.59741
678	1.01704	4.62166	0.0063241	0.180217	0.117155	2.89971
679	0.63711	1.51078	0.0184077	1.33229	0.251676	0.876102
680	4.52665	0.103091	0.044895	9.84927	0.540659	0.376436
681	0.124168	3.1837	0.00131643	0.377961	1.75922	0.113734
682	2.09205	0.989437	0.00321069	2.79416	3.77921	4.75546
683	0.552646	0.323438	0.00783066	0.22692	8.11862	1.43679
684	9.06339	9.98857	0.0227928	1.53001	0.181172	0.434104
685	0.189497	0.66645	0.0536585	0.124255	0.3892	0.186522
686	1.44033	0.217857	0.0015734	0.918584	0.836093	5.48398
687	0.767406	4.05886	0.00383741	6.79084	2.72052	2.35631
688	4.16294	2.09093	0.00935919	0.502992	5.8443	0.692895
689	0.161899	0.142678	0.027242	3.71849	0.130419	0.209348
690	3.03865	2.79601	0.0664413	0.301986	0.269793	8.75326
691	0.340789	0.913991	0.00188052	2.03614	0.579579	2.64466
692	5.74181	0.440162	0.00458647	0.16536	1.24507	1.13633
693	0.269726	7.41225	0.0111861	1.22246	4.05126	0.343326
694	1.21134	0.58859	0.0325596	9.0373	8.70305	0.103731
695	0.71896	0.192405	0.0794106	0.669386	0.194214	4.33719
696	4.90557	5.94193	0.00232851	4.94859	0.417217	1.31041
697	0.102566	1.58686	0.00548174	0.210969	0.89628	0.563047
698	2.03178	0.132541	0.0133696	1.42246	1.92542	0.170116
699	0.444345	2.42811	0.0389151	0.115521	6.26501	5.00162
700	8.33984	1.25084	0.0949114	0.854015	0.139808	2.14905
701	0.205706	0.334052	0.00114952	5.7582	0.30034	0.649303
702	1.71839	6.54628	0.00280362	0.467636	0.645199	0.278987
703	0.915557	0.546771	0.0065537	3.45711	1.3347	8.20256
704	3.31344	0.267788	0.015984	0.280759	2.86724	2.47828
705	0.147474	4.50951	0.046525	1.86828	9.32955	1.06484
706	2.38617	1.36778	0.00136423	0.151727	0.208195	0.321726
707	0.409332	0.114242	0.00332726	1.12168	0.447251	0.138236
708	6.89665	3.52809	0.00811496	7.56293	0.9608	4.06432
709	0.298784	0.942218	0.0191041	0.614202	2.06402	1.19515
710	1.11089	0.308003	0.0556066	4.54063	4.43399	0.513523
711	0.564578	9.04313	0.00163052	0.368754	0.149872	0.155153
712	4.71628	0.755317	0.00397673	2.48633	0.32196	6.48727
713	0.122366	0.198347	0.00969899	0.105997	0.691645	1.96003
714	2.23553	3.88693	0.0236552	0.783611	1.48581	0.592192
715	0.502277	2.00235	0.0688536	5.2835	3.19187	0.254448
716	9.94988	0.159002	0.0019488	0.429084	6.58027	7.48109
717	0.19978	2.67757	0.00475298	3.1721	0.222418	3.21441
718	1.41943	0.83214	0.0115922	0.234955	0.477805	0.971183
719	0.820037	0.428677	0.0282726	1.73696	1.02644	0.293428
720	3.78352	8.40062	0.0822937	0.141062	2.20502	0.126077
721	0.177734	0.563657	0.00241305	1.04283	4.7369	3.70684
722	2.83963	0.184254	0.00568076	7.03131	0.105707	1.59272
723	0.333868	5.40981	0.013855	0.571028	0.343954	0.481216
724	6.09949	1.76842	0.0337914	4.22146	0.738894	0.145392
725	0.2437	0.120671	0.0983573	0.31268	1.58732	6.07914
726	1.322	2.36475	0.00119126	2.31156	3.40992	1.83672
727	0.676418	1.2182	0.0029054	0.187726	7.3253	0.789184
728	5.35369	0.370187	0.00683985	1.38781	0.163469	0.23844
729	0.108955	6.23387	0.0166819	9.23506	0.531903	9.96966
730	1.83573	0.495018	0.0406861	0.393711	1.10033	3.01218
731	0.484936	0.255009	0.00142379	2.9106	2.36375	0.885761
732	7.79361	4.99731	0.00347253	0.215585	5.07789	0.380586
733	0.225256	1.33459	0.00846928	1.59376	0.113317	0.114988
734	1.55783	0.11147	0.0197977	0.129433	0.24343	4.80789
735	0.975877	3.21815	0.0482852	0.872703	0.792084	1.45263
736	3.62834	1.05199	0.00168972	6.45166	1.70158	0.43889
737	0.139217	0.280945	0.00412111	0.523953	3.65539	0.188578
738	2.61294	8.67628	0.0100511	3.87344	7.85262	5.54443
739	0.371085	0.724677	0.024514	0.286903	0.175237	2.38228
740	7.35103	0.225216	0.0577104	2.12099	0.376449	0.71977
741	0.293705	3.7926	0.00201955	0.17225	1.22491	0.217467
742	1.03813	1.82645	0.00492555	1.1614	2.63138	9.09276
743	0.616152	0.152552	0.0120131	8.58591	5.44343	2.74724
744	4.2612	2.98951	0.0292991	0.69728	0.121474	1.18041
745	0.129989	0.798383	0.0714586	5.1548	0.260954	0.356642
746	2.19013	0.411287	0.00250066	0.200432	0.560589	0.107754
747	0.526416	7.66264	0.005887	1.48174	1.82407	4.50541
748	8.86934	0.640014	0.014358	0.120335	3.91853	1.36124
749	0.180503	0.167127	0.0350182	0.811359	8.4179	0.584885
750	1.50786	5.16129	0.0854072	5.99815	0.187851	0.176714
751	0.803383	1.68718	0.00103441	0.487123	0.403548	5.19562
752	3.93869	0.133975	0.00301089	3.24152	0.866914	2.23241
753	0.157367	2.25612	0.00708817	0.26325	2.8208	0.656461
754	3.11738	1.10496	0.0172876	1.94614	6.05974	0.282062
755	0.356766	0.361203	0.0421633	0.15805	0.135227	8.29299
756	6.01099	7.07836	0.00123633	1.06565	0.279739	2.5056
757	0.256924	0.474937	0.00359861	7.87809	0.600944	1.07658
758	1.18541	0.244664	0.00877676	0.639796	1.29097	0.325273
759	0.742579	4.5583	0.0206621	4.31383	4.20061	0.13976
760	5.13555	1.49007	0.0503935	0.350335	9.02387	4.10913
761	0.107374	0.101678	0.00147766	2.58993	0.201374	1.24151
762	1.91263	3.14006	0.00430105	0.100703	0.432598	0.533441
763	0.429728	1.02646	0.01049	0.744471	0.92932	0.161171
764	8.51273	0.313675	0.0255844	5.50367	1.9964	6.73889
765	0.214987	9.68707	0.0597042	0.446965	6.49596	2.03605
766	1.70157	0.661015	0.00175067	3.01366	0.144962	0.615161
767	0.870632	0.21608	0.00509571	0.244746	0.311411	0.264317
768	3.23703	4.23444	0.0124281	1.80934	0.668984	7.77125
769	0.152062	2.07387	0.0303113	0.134016	1.3839	3.33908
770	2.49382	0.14885	0.0739273	0.990747	2.97294	1.00885
771	0.405325	2.70485	0.0020924	7.32432	9.67347	0.304809
772	6.51415	0.884193	0.00609039	0.594824	0.21587	0.130967
773	0.306008	0.455493	0.0148541	4.0106	0.463739	3.85061
774	1.13775	7.29241	0.0362281	0.32571	0.996218	1.6545
775	0.590051	0.60909	0.0883578	2.40788	2.14011	0.486521
776	4.67011	0.189294	0.00107015	0.17602	4.59745	0.146995
777	0.116362	5.84587	0.00251933	1.30126	0.102595	6.14616
778	2.30508	1.53513	0.00733306	9.61989	0.333829	1.85697
779	0.517903	0.12822	0.0178848	0.374046	0.717141	0.797884
780	9.46166	2.51268	0.0436199	2.76522	1.54059	0.241068
781	0.197824	1.23062	0.00127904	0.224569	3.30954	7.08771
782	1.33619	0.345687	0.0031195	1.66018	6.8463	3.04539
783	0.837037	6.44044	0.00907998	0.122968	0.15278	0.920116
784	3.86196	0.537931	0.0213759	0.90907	0.497122	0.395347
785	0.167312	0.277115	0.0521345	6.7205	1.06793	0.119448
786	2.81896	4.36249	0.00152871	0.497782	2.29417	3.51192
787	0.31829	1.42606	0.00372842	3.67997	4.9284	1.50897
788	6.30519	0.11324	0.0108524	0.298858	0.109981	0.455912
789	0.251919	3.49713	0.0264682	2.20938	0.236264	0.195892
790	1.26032	0.933951	0.0623111	0.163647	0.768766	5.75948
791	0.671493	0.3053	0.00182711	1.2098	1.65149	1.74014
792	5.6094	9.42843	0.0044562	8.94369	3.54778	0.747687
793	0.111872	0.732061	0.0129708	0.662452	7.62145	0.225902
794	1.88488	0.20564	0.0316348	4.89733	0.170078	9.44543
795	0.459201	3.83125	0.0771552	0.208784	0.351833	2.85379
796	7.73687	1.97367	0.00216837	1.40773	1.14481	0.839186
797	0.236015	0.164849	0.00528851	0.114324	2.45931	0.360574
798	1.61037	2.63922	0.0153933	0.845169	5.28318	0.108942
799	0.955789	0.862736	0.0375434	6.24811	0.117898	4.55508
800	3.45904	0.415478	0.0915658	0.456745	0.253272	1.37625
801	0.138203	8.14197	0.001109	3.37659	0.544086	0.415812
802	2.73775	0.555583	0.0026108	0.27422	1.77037	0.178662
803	0.378618	0.181615	0.00636756	1.84893	3.80317	5.25289
804	7.10622	5.60872	0.0185342	0.150156	8.17008	2.25702
805	0.276365	1.74309	0.0452036	1.11006	0.182321	0.681923
806	1.02753	0.125108	0.00132548	8.20638	0.391668	0.206032
807	0.64368	2.29194	0.00323276	0.60784	0.841393	8.61464
808	4.39192	1.1807	0.0076105	4.49359	2.73776	2.60278
809	0.126938	0.385959	0.022152	0.364934	5.66349	1.11834
810	2.08178	6.17918	0.0540273	2.46057	0.126385	0.337889
811	0.549934	0.516109	0.00158421	0.1049	0.271504	0.102088
812	9.26559	0.252771	0.00386379	0.775494	0.583253	4.26851
813	0.18479	4.95346	0.00942352	5.22877	1.25296	1.28966
814	1.46257	1.2935	0.0274292	0.42464	4.07694	0.554131
815	0.758506	0.108038	0.0645733	3.13925	8.75822	0.167422
816	4.11466	3.33648	0.00189345	0.254945	0.195446	7.00026
817	0.164398	1.03692	0.00461799	1.71897	0.419862	2.11502
818	2.96317	0.291275	0.011263	0.139601	0.901962	0.621943
819	0.348392	8.552	0.0327833	1.03203	1.93762	0.267231
820	5.71363	0.714296	0.0799564	6.95848	6.30472	7.85692
821	0.268403	0.233497	0.00226304	0.565113	0.140694	3.37589
822	1.23837	3.67583	0.00551942	4.17773	0.291048	1.01997
823	0.698738	1.89361	0.0134615	0.339282	0.625239	0.308169
824	4.96452	0.150367	0.0391826	2.25349	1.34316	0.132411
825	0.101035	2.94668	0.0955637	0.18301	2.88541	3.89306
826	2.00145	0.786946	0.00115743	1.35295	9.38869	1.67274
827	0.449685	0.405396	0.00270558	9.12224	0.209515	0.505391
828	8.10527	7.94439	0.00659874	0.388901	0.450087	0.152696
829	0.210296	0.620308	0.0160939	2.87504	0.966891	6.38454
830	1.75673	0.174248	0.0468448	0.212952	2.0771	1.92899
831	0.911064	5.11601	0.0013736	1.5743	4.4621	0.828831
832	3.38736	1.67238	0.00335013	0.127852	0.150822	0.250418
833	0.143811	0.139683	0.00788681	0.945174	0.324001	7.36262
834	2.423	2.23632	0.0192354	6.37284	0.696029	3.1635
835	0.415651	1.15204	0.0559888	0.517552	1.43985	0.955803
836	6.81667	0.349427	0.00164173	3.82612	3.09312	0.410681
837	0.303396	6.84759	0.00400407	0.283398	6.64475	0.124081
838	1.08329	0.467258	0.00976565	2.09508	0.224597	3.64814
839	0.577174	0.240708	0.0229901	0.170146	0.482487	1.5675
840	4.8215	4.71707	0.0669177	1.25784	1.03649	0.459979
841	0.121766	1.46598	0.00196219	8.48102	2.22663	0.19764
842	2.2854	0.105219	0.00478565	0.688762	4.78331	5.81086
843	0.487327	3.03769	0.0116719	5.09183	0.106743	1.75566
844	9.65374	0.992993	0.028467	0.197983	0.347325	0.754356
845	0.20184	0.324601	0.0828593	1.46363	0.746134	0.227917
846	1.39589	9.53045	0.00234521	0.118865	1.60287	9.52968
847	0.828494	0.684038	0.0057198	0.790976	3.44333	2.87925
848	3.67091	0.212587	0.0139502	5.84747	7.12308	0.869919
849	0.172444	4.16598	0.0340237	0.474885	0.158956	0.373779
850	2.90543	2.14611	0.0990333	3.5107	0.517219	0.112932
851	0.33251	0.143997	0.00119945	0.260035	1.11111	4.7219
852	6.24083	2.82186	0.00282372	1.92236	2.38691	1.42665
853	0.237847	0.876982	0.00688686	0.156119	5.12765	0.43104
854	1.29024	0.451778	0.0167966	1.05264	0.114427	0.185205
855	0.68744	7.23294	0.0409658	7.78185	0.245815	5.44527
856	5.29606	0.604123	0.00143358	0.631981	0.799845	2.33968
857	0.11073	0.197482	0.0034964	4.67206	1.71825	0.706897
858	1.79164	5.66941	0.00817314	0.346056	3.6912	0.213578
859	0.473288	1.59257	0.0199338	2.5583	7.92956	8.93014
860	7.97421	0.126462	0.0486171	0.109066	0.176954	2.6981
861	0.22434	2.47823	0.00170133	0.735376	0.364803	1.1593
862	1.59393	1.27666	0.00414944	5.43644	1.18701	0.340903
863	0.99849	0.340948	0.0101202	0.441505	2.54997	0.102998
864	3.52926	6.68142	0.0238248	2.97685	5.47794	4.30658
865	0.141009	0.521694	0.0581071	0.241756	0.122244	1.30117
866	2.57611	0.268751	0.00203343	1.78724	0.262608	0.559074
867	0.375861	4.30268	0.0049594	0.145145	0.564143	0.168915
868	7.44565	1.40651	0.0120956	0.978644	1.83563	4.96633
869	0.285685	0.117477	0.0295005	7.23485	3.94337	2.13389
870	1.06218	3.44919	0.0694495	0.587557	8.47127	0.644721
871	0.613646	0.968895	0.00243035	3.90985	0.189042	0.277018
872	4.35994	0.296085	0.00592747	0.317527	0.406106	8.14467
873	0.133001	9.14383	0.0144567	2.34739	0.87241	2.46079
874	2.13752	0.763729	0.0352589	0.190637	2.83869	1.05733
875	0.534993	0.203963	0.0859942	1.28537	5.87227	0.319455
876	8.77388	3.99698	0.00100533	9.50238	0.131044	0.137261
877	0.183444	1.95757	0.00292623	0.405107	0.281512	4.03564
878	1.53242	0.163504	0.00713689	2.73144	0.604754	1.21931
879	0.784085	2.55955	0.0174064	0.221826	1.29915	0.5239
880	4.02996	0.836695	0.0424531	1.6399	4.22723	0.158288
881	0.156727	0.431024	0.00124483	0.121466	9.08108	6.61837
882	3.1047	8.03035	0.00362334	0.897965	0.20265	1.99964
883	0.365033	0.57637	0.00853	6.63841	0.43534	0.588013
884	5.83208	0.179125	0.0208041	0.539119	0.935211	0.252652
885	0.259574	5.53183	0.0507398	3.63502	2.00905	7.42829
886	1.16575	1.80831	0.00148782	0.295207	6.53714	3.19172
887	0.730264	0.121332	0.00433061	2.18239	0.145881	0.964329
888	5.1885	2.3777	0.0105621	0.161648	0.301777	0.291357
889	0.104178	1.16451	0.0246898	1.19502	0.648288	0.125188
890	1.9553	0.380668	0.0602167	8.83444	1.39267	3.68068
891	0.42762	6.09447	0.0017657	0.717464	2.99178	1.58148
892	8.47096	0.509034	0.00513946	4.8375	9.73479	0.47782
893	0.219784	0.262229	0.0125348	0.206233	0.217238	0.144366
894	1.6593	4.80394	0.0305715	1.52463	0.466679	6.03623
895	0.884072	1.34945	0.0719709	0.111452	1.00253	1.82375
896	3.19949	0.107157	0.00211036	0.823937	2.15368	0.783615
897	0.150299	3.30927	0.00614267	6.09114	4.62659	0.236757
898	2.53232	1.08177	0.0149816	0.451166	0.103246	9.8993
899	0.395256	0.2889	0.036539	3.33535	0.335945	2.99092
900	6.65948	8.92194	0.0891163	0.270871	0.721688	0.90366
901	0.312835	0.69144	0.00104183	2.00247	1.49293	0.388277
902	1.13216	0.226026	0.00254096	0.148322	3.20715	0.117312
903	0.603215	3.61866	0.007396	1.0965	6.8897	4.90505
904	4.53875	1.86415	0.0180384	8.10613	0.153748	1.48198
905	0.11776	0.155701	0.0439944	0.600414	0.500273	0.435792
906	2.33278	2.90085	0.00129002	4.4387	1.0747	0.187247
907	0.510173	0.814864	0.00303695	0.360476	2.30871	5.50531
908	9.57537	0.392424	0.00883969	2.6649	4.95964	2.36547
909	0.19226	7.69018	0.0215594	0.103618	0.110678	0.71469
910	1.366	0.642314	0.052582	0.766021	0.237762	0.215933
911	0.855711	0.171537	0.00154183	5.66298	0.773639	9.02859
912	3.84301	5.2975	0.00376043	0.419452	1.66196	2.72785
913	0.171044	1.64637	0.0109455	3.1009	3.57027	1.17208
914	2.74893	0.137511	0.0257678	0.251831	7.38566	0.354125
915	0.323203	2.16476	0.0628459	1.69797	0.164816	0.106993
916	6.40252	1.11518	0.0018428	0.137896	0.354063	4.47362
917	0.248997	0.364542	0.00449446	1.01943	1.15207	1.35163
918	1.27977	6.79174	0.0130821	7.53633	2.47491	0.580758
919	0.654812	0.487471	0.0319063	0.550916	5.31667	0.175467
920	5.47005	0.238745	0.0744785	4.07278	0.118645	5.15895
921	0.114368	4.6786	0.00218389	0.330759	0.254877	2.21665
922	1.87563	1.52939	0.00532636	2.23014	0.547535	0.669727
923	0.469445	0.102043	0.0155035	0.181115	1.78159	0.287762
924	7.50659	3.15134	0.0378121	1.33893	3.82728	8.46057
925	0.228991	0.97938	0.0922212	9.89836	8.22188	2.55623
926	1.62697	0.320151	0.00107813	0.384873	0.183477	1.09834
927	0.939937	9.88704	0.00262949	2.84526	0.379551	0.322977
928	3.49471	0.674661	0.00641314	0.23107	0.815363	0.138774
929	0.13409	0.220541	0.0186668	1.55799	2.65306	4.08013
930	2.65626	4.04023	0.0455272	0.126528	5.6994	1.23275
931	0.387555	2.08133	0.00133497	0.935384	0.127186	0.529676
932	7.0803	0.142023	0.00314276	6.30683	0.273225	0.160033
933	0.282888	2.78317	0.00766497	0.512191	0.58695	6.69133
934	1.00327	0.909795	0.0223106	3.78649	1.26091	2.02168
935	0.628484	0.445584	0.054414	0.307509	4.10279	0.61082
936	4.46536	7.50356	0.00159555	2.07338	8.81374	0.262452
937	0.125625	0.585888	0.00389144	0.168384	0.196685	7.71641
938	2.1166	0.191522	0.00916117	1.24482	0.422524	3.31552
939	0.55913	5.91466	0.0266656	8.39317	0.90768	1.00173
940	9.04685	1.57958	0.0650355	0.681628	1.87768	0.302658
941	0.189151	0.131933	0.001907	5.03909	6.10967	0.130043
942	1.45723	2.45802	0.00465105	0.193372	0.136342	3.82344
943	0.77641	1.26625	0.0113436	1.42955	0.292893	1.64282
944	4.21178	0.330656	0.033018	0.116097	0.629203	0.496352
945	0.159976	6.47974	0.0777304	0.858271	1.35167	0.149965
946	3.00257	0.541213	0.00227924	5.7869	2.90371	6.27036
947	0.343627	0.265066	0.00555892	0.469967	9.44821	1.89449
948	5.78961	4.46367	0.0135578	3.47433	0.210843	0.814008
949	0.271972	1.38723	0.0394631	0.257341	0.45294	0.239367
950	1.20506	0.115867	0.0962478	1.90245	0.97302	7.0377
951	0.715231	3.57825	0.00111727	0.154502	2.09027	3.02389
952	4.94641	0.93965	0.00272495	1.14219	4.49039	0.913623
953	0.10342	0.307163	0.00664598	7.70124	0.151778	0.392557
954	2.0487	9.01848	0.0162091	0.625435	0.313977	0.118605
955	0.439069	0.753258	0.0471801	4.62367	0.674496	3.48714
956	8.24081	0.201167	0.00138343	0.342471	1.44897	1.49832
957	0.20812	3.94218	0.00325686	2.5318	3.11273	0.452695
958	1.73856	2.03082	0.00794326	0.107936	6.68687	0.19451
959	0.926299	0.158569	0.0193731	0.727759	0.226021	5.71884
960	3.30739	2.67027	0.0563896	5.38013	0.485545	1.72786
961	0.147205	0.829871	0.00165348	0.436932	1.04306	0.74241
962	2.41416	0.427509	0.00403273	3.23012	2.24074	0.224308
963	0.414135	8.37772	0.00949377	0.239252	4.81364	9.37877
964	6.97757	0.57167	0.0231547	1.76873	0.10742	2.83365
965	0.294304	0.186874	0.0673967	0.143642	0.349526	0.856143
966	1.09423	5.35148	0.00197624	0.955852	0.750864	0.36786
967	0.567482	1.74935	0.00481991	7.06636	1.55328	0.111143
968	4.74053	0.11937	0.0117554	0.573874	3.33681	4.64713
969	0.122996	2.33926	0.0276744	4.24249	7.16824	1.40406
970	2.21691	1.20507	0.0805524	0.314238	0.159964	0.412877
971	0.498094	0.374513	0.00236199	2.32308	0.520498	0.177401
972	9.86703	6.30674	0.00576075	0.188662	1.11815	5.21582
973	0.200808	0.492438	0.0140501	1.27205	2.40205	2.24109
974	1.42673	0.25368	0.0342672	9.40395	5.16015	0.67711
975	0.807741	4.97126	0.0997421	0.400911	0.115152	0.204578
976	3.72679	1.32763	0.00116605	2.70315	0.247374	8.55385
977	0.175069	0.110889	0.00284393	0.219528	0.804916	2.58441
978	2.87113	3.25577	0.00693615	1.62291	1.72915	1.11045
979	0.337572	1.06428	0.0169168	0.1318	3.7146	0.335504
980	6.08451	0.279481	0.041259	0.888664	7.68425	0.101367
981	0.243102	8.63107	0.00144384	6.56965	0.171479	4.23838
982	1.31875	0.7209	0.0033751	0.533535	0.368377	1.28056
983	0.683922	0.224043	0.00823165	3.59736	1.19864	0.55022
984	5.41308	3.77284	0.0200764	0.29215	2.57496	0.16624
985	0.107593	1.8478	0.0489651	2.15978	5.53161	6.95086
986	1.81279	0.154335	0.00171351	0.175401	0.123442	2.10009
987	0.478874	3.02445	0.00417914	1.18264	0.265181	0.634511
988	7.85354	0.789775	0.00983845	8.74293	0.569671	0.272631
989	0.226988	0.406853	0.0239953	0.710032	1.85362	8.01569
990	1.54877	7.58002	0.058523	4.71597	3.98201	3.44411
991	0.970202	0.633113	0.00204798	0.201052	8.55427	1.04058
992	3.60724	0.16908	0.0049949	1.48632	0.190894	0.305994
993	0.140287	5.22162	0.0121822	0.110091	0.394895	0.131477
994	2.63303	1.7069	0.0286792	0.813872	0.848326	3.86559
995	0.366447	0.133277	0.0699466	6.01673	2.76032	1.66093
996	7.25915	2.24436	0.00244775	0.488632	5.92981	0.501824
997	0.290033	1.09921	0.0059699	3.2946	0.132328	0.151618
998	1.04964	0.359321	0.0145602	0.267562	0.284271	6.33948
999	0.622988	7.04147	0.0355113	1.97801	0.610679	1.91538
1000	4.25073	0.480488	0.0836001	0.14651	1.31188	0.822982
1001	0.12967	0.247524	0.00101253	1.08311	4.26865	0.248651
1002	2.18475	4.53455	0.00294718	8.00711	9.17006	7.31066
1003	0.532255	1.4823	0.00718798	0.650274	0.204636	3.14118
1004	8.96773	0.101148	0.017531	4.38448	0.439606	0.949058
1005	0.177947	3.12369	0.042757	0.356073	0.944375	0.407783
1006	1.4865	1.02111	0.00121017	2.63235	1.9469	0.123205
1007	0.792004	0.317342	0.00352247	0.102352	6.3349	3.62239
1008	3.96229	9.80029	0.00859106	0.756663	0.141368	1.55644
1009	0.15831	0.653888	0.020953	5.5938	0.30369	0.470253
1010	3.13605	0.21375	0.051103	0.414329	0.652397	0.202054
1011	0.354094	4.18878	0.00149847	3.06302	1.4015	5.94065
1012	5.96596	2.05151	0.00436161	0.248754	3.01075	1.79487
1013	0.258464	0.147245	0.0101956	1.83897	9.7965	0.771205
1014	1.19251	2.74331	0.0248665	0.134431	0.218616	0.226781
1015	0.747028	0.896763	0.0606478	0.993815	0.469637	9.48217
1016	5.06281	0.461968	0.00177834	7.347	1.00889	2.86489
1017	0.105853	7.27253	0.00517624	0.544187	2.16733	0.865582
1018	1.93385	0.60743	0.0126245	4.02302	4.65592	0.371916
1019	0.434495	0.188778	0.0297204	0.326718	0.100051	0.112369
1020	8.60717	5.82993	0.0724861	2.41534	0.325552	4.69836
1021	0.214459	1.55695	0.00212547	0.178902	0.699361	1.41954
1022	1.69739	0.130043	0.00618664	1.32258	1.50239	0.428891
1023	0.88029	2.5484	0.0150888	9.77744	3.22748	0.184282
1024	3.27294	1.22726	0.0368006	0.380171	6.93338	5.41812
1025	0.153749	0.344744	0.0866353	2.8105	0.154723	2.32801
1026	2.46265	6.42289	0.00104929	0.228247	0.503444	0.703372
1027	0.400259	0.536465	0.00255914	1.53896	1.08152	0.212513
1028	6.56424	0.27636	0.00744894	0.124982	2.32335	8.88561
1029	0.308361	4.42451	0.0181675	0.923958	4.99109	2.68465
1030	1.14649	1.44633	0.0443093	6.83057	0.111379	1.15352
1031	0.586619	0.112089	0.00125411	0.505935	0.239269	0.348517
1032	4.64295	3.46159	0.00305868	3.74024	0.778544	0.105299
1033	0.117257	0.924458	0.00890297	0.303753	1.61054	4.40277
1034	2.3228	0.302197	0.0217137	2.04805	3.45981	1.33023
1035	0.521885	9.33259	0.0529584	0.166327	7.43248	0.571561
1036	9.3434	0.74108	0.00155287	1.22961	0.165861	0.168073
1037	0.195352	0.208173	0.00365574	9.09016	0.356308	4.94156
1038	1.35102	3.81366	0.0106408	0.664504	1.15937	2.12325
1039	0.846323	1.96461	0.0259522	4.91249	2.49059	0.641506
1040	3.9048	0.164092	0.0632958	0.20943	5.35037	0.275637
1041	0.166901	2.6271	0.00185599	1.41209	0.119397	8.10406
1042	2.81203	0.858776	0.00452663	0.114679	0.256493	2.44852
1043	0.321821	0.420597	0.0131757	0.847787	0.551006	1.05206
1044	6.37513	8.24228	0.0307994	5.71621	1.79289	0.317863
1045	0.254713	0.553032	0.0751178	0.464226	3.85154	0.136576
1046	1.24142	0.180781	0.00220264	3.43189	7.96752	4.01552
1047	0.661425	5.58297	0.00537208	0.278711	0.177801	1.21323
1048	5.52529	1.73509	0.0156366	1.87921	0.381957	0.521288
1049	0.112447	0.124534	0.0381367	0.152615	0.820532	0.157499
1050	1.89457	2.32018	0.0897806	1.12824	2.66988	6.58537
1051	0.455377	1.19524	0.00108738	7.60717	5.73553	1.98967
1052	7.67244	0.390714	0.00265206	0.617794	0.127992	0.601147
1053	0.23405	6.11637	0.00646819	4.56719	0.274957	0.258295
1054	1.61865	0.510863	0.0188271	0.370911	0.590671	7.59421
1055	0.960704	0.250202	0.045918	2.50087	1.2689	3.26301
1056	3.40717	4.90311	0.00129964	0.106618	4.1288	0.985868
1057	0.136131	1.30943	0.00316973	0.788194	8.86961	0.289904
1058	2.6967	0.109369	0.00773077	5.3144	0.197931	0.124564
1059	0.38298	3.37758	0.0225021	0.431594	0.409453	3.66233
1060	7.18808	1.03216	0.0548811	3.19066	0.879599	1.5736
1061	0.275802	0.289938	0.00160925	0.233242	1.88958	0.475437
1062	1.02544	8.51274	0.00378846	1.72429	6.14841	0.143646
1063	0.64237	0.711017	0.0092398	0.140033	0.137206	6.00614
1064	4.44251	0.232425	0.0268945	1.03523	0.29475	1.81466
1065	0.1284	3.72111	0.0655938	6.98003	0.633191	0.779707
1066	2.05663	1.91693	0.00192337	0.566864	1.36024	0.235577
1067	0.543289	0.149677	0.00469097	4.19067	2.92211	9.84994
1068	9.15364	2.93316	0.0110434	0.310399	9.5081	2.97601
1069	0.186289	0.783334	0.0321442	2.2947	0.21218	0.899154
1070	1.47443	0.403535	0.0783976	0.186357	0.455811	0.386341
1071	0.754413	7.90792	0.00229881	1.37769	0.979188	0.116727
1072	4.09246	0.62795	0.00560664	9.28908	2.02561	4.88059
1073	0.163511	0.176394	0.0136742	0.396014	4.35147	1.47459
1074	2.98721	5.064	0.0398018	2.92762	0.147083	0.445526
1075	0.351219	1.65538	0.0929087	0.216847	0.315968	0.19143
1076	5.64459	0.138264	0.00112527	1.60309	0.678772	5.62827
1077	0.26516	2.21359	0.00274446	0.13019	1.45816	2.41831
1078	1.2234	1.14033	0.00669355	0.877808	3.13247	0.730653
1079	0.706788	0.354395	0.0163251	6.48939	6.72926	0.214856
1080	5.02171	6.94494	0.0475178	0.527018	0.227454	8.98357
1081	0.100829	0.465984	0.00134492	3.8961	0.488623	2.71425
1082	1.99738	0.240052	0.00328017	0.288581	1.04968	1.16623
1083	0.448769	4.70421	0.00800012	2.1334	2.25495	0.352359
1084	8.19864	1.46198	0.0195118	0.173258	4.84415	0.10646
1085	0.212718	0.104932	0.0567932	1.15293	0.104096	4.45131
1086	1.77697	3.08087	0.00166531	8.52329	0.338713	1.34489
1087	0.898539	1.00711	0.00392045	0.692194	0.727635	0.577862
1088	3.34079	0.329215	0.00956173	5.1172	1.56313	0.174592
1089	0.144733	9.50447	0.0233204	0.19897	3.35796	5.13323
1090	2.43854	0.682174	0.0678791	1.47093	7.21368	2.2056
1091	0.418317	0.212007	0.00199038	0.119457	0.160978	0.666387
1092	6.76846	4.15462	0.00485441	0.805442	0.523798	0.286327
1093	0.30125	2.14026	0.0114282	5.95441	1.12524	8.41839
1094	1.09024	0.146044	0.0278725	0.48357	2.41727	2.54348
1095	0.580877	2.86198	0.081129	3.26048	5.19286	1.09286
1096	4.85243	0.868068	0.0023789	0.26479	0.115882	0.330191
1097	0.120092	0.447186	0.00580198	1.95752	0.248942	0.141874
1098	2.25399	7.15942	0.0141506	0.158975	0.810018	4.17126
1099	0.492941	0.597982	0.0333132	1.07189	1.67565	1.26028
1100	9.76494	0.195475	0.0969653	7.92417	3.59969	0.541507
1101	0.204165	5.73926	0.0011744	0.643539	7.73296	0.159236
1102	1.39305	1.61219	0.00286429	4.33906	0.172566	6.65797
1103	0.826807	0.125882	0.0069858	0.352385	0.370712	2.0116
1104	3.7132	2.46685	0.0170379	2.60508	1.20624	0.607774
1105	0.174431	1.2708	0.0398276	0.101292	2.59128	0.261143
1106	2.9389	0.339382	0.00139375	0.748825	5.56668	7.67793
1107	0.328492	6.65074	0.00339926	5.53586	0.124224	3.29899
1108	6.16542	0.528121	0.00829057	0.449579	0.266862	0.996737
1109	0.239776	0.272062	0.0202201	2.99168	0.573282	0.301149
1110	1.30071	4.28293	0.0493156	0.242961	1.86537	0.129395
1111	0.693017	1.40005	0.00172578	1.79614	4.00725	3.80437
1112	5.26749	0.116938	0.00406279	0.133039	8.28963	1.63463
1113	0.110133	3.43336	0.00990887	0.983521	0.184989	0.493878
1114	1.80617	0.964448	0.0241671	7.2709	0.397399	0.149217
1115	0.477128	0.299733	0.0589419	0.590486	0.853704	6.23909
1116	8.03891	9.25648	0.00206264	3.98135	2.77782	1.88504
1117	0.221629	0.773137	0.00503065	0.323334	5.9674	0.809949
1118	1.57467	0.20189	0.0118431	2.39032	0.133167	0.244714
1119	0.986426	3.95635	0.0288845	0.177049	0.286073	7.19489
1120	3.56992	1.93768	0.0704473	1.30888	0.614551	3.09143
1121	0.142633	0.161842	0.00246527	9.67616	1.3202	0.934029
1122	2.57087	2.59108	0.00601263	0.376234	4.29572	0.401325
1123	0.375096	0.847003	0.0146644	2.78139	9.22819	0.117768
1124	7.43049	0.436334	0.0345227	0.225883	0.205933	3.46253
1125	0.288976	7.99348	0.0841985	1.66989	0.426006	1.48775
1126	1.07442	0.573724	0.00101977	0.123687	0.915159	0.4495
1127	0.604445	0.178303	0.00296828	0.914387	1.96597	0.193137
1128	4.29457	5.50644	0.00723943	6.75981	6.39697	5.67848
1129	0.131007	1.80001	0.0176565	0.500694	0.142753	1.71566
1130	2.14851	0.122827	0.0415666	3.70149	0.306666	0.737171
1131	0.537744	2.40699	0.00121883	0.300606	0.65879	0.222725
1132	8.70082	1.15916	0.00354768	2.2223	1.41523	9.31258
1133	0.181917	0.37892	0.00865255	0.162453	3.04025	2.81365
1134	1.51966	6.06649	0.021103	1.20097	9.89249	0.850102
1135	0.788118	0.506697	0.0514688	8.87846	0.220758	0.365264
1136	4.05069	0.261025	0.00144648	0.657621	0.474239	0.110359
1137	0.154377	4.86312	0.00421029	4.86161	1.01877	4.61433
1138	3.05815	1.36608	0.0102686	0.207261	2.1075	1.39415
1139	0.35956	0.106068	0.0250445	1.39746	4.52739	0.42122
1140	5.89678	3.27563	0.0610819	0.113491	0.101032	0.180986
1141	0.262453	1.07078	0.00179107	0.839005	0.328742	5.32122
1142	1.16288	0.285963	0.0052133	6.20254	0.706214	2.28638
1143	0.72847	8.83125	0.012273	0.459417	1.51711	0.690793
1144	5.17576	0.70127	0.0299331	3.39634	3.2591	0.203135
1145	0.105334	0.229239	0.073005	0.275824	7.00131	8.49348
1146	1.97699	3.60879	0.00214068	1.85975	0.156239	2.56617
1147	0.422275	1.85907	0.00623092	0.151034	0.508377	1.10261
1148	8.36508	0.155277	0.0151968	1.11655	1.09211	0.333137
1149	0.217036	2.89294	0.035776	8.25438	2.34611	0.100652
1150	1.67206	0.812643	0.0872554	0.611395	5.03999	4.20847
1151	0.890869	0.398003	0.0010568	4.51988	0.107934	1.27152
1152	3.18089	7.7995	0.00257746	0.367069	0.231867	0.546337
1153	0.149425	0.651445	0.00750226	2.47496	0.754458	0.165067
1154	2.51759	0.17107	0.0182975	0.105513	1.62075	6.90181
1155	0.398295	5.28306	0.0430757	0.78003	3.48175	2.08527
1156	6.71069	1.64188	0.00126308	5.1795	7.4796	0.630033
1157	0.31524	0.137136	0.00308058	0.420639	0.166912	0.270707
1158	1.11801	2.19554	0.00896669	3.10967	0.358566	7.95913
1159	0.595675	1.13103	0.0218692	0.252543	1.16672	3.41981
1160	4.5891	0.369725	0.0533375	1.70277	2.50638	1.03324
1161	0.119067	6.71712	0.00150964	0.138286	5.38429	0.312178
1162	2.35866	0.482114	0.0036819	1.02231	0.120154	0.134134
1163	0.50892	0.236122	0.010717	6.89292	0.258119	3.9437
1164	9.55185	4.62719	0.026138	0.559789	0.53396	1.69449
1165	0.194393	1.51259	0.0637488	4.13836	1.73742	0.511965
1166	1.38116	0.103214	0.00186927	0.336085	3.73239	0.150548
1167	0.865204	3.18751	0.00436959	2.26606	8.01803	6.29475
1168	3.78858	0.974073	0.0127186	0.184031	0.178928	1.90186
1169	0.168622	0.318416	0.0310199	1.36049	0.384378	0.817174
1170	2.7654	9.83347	0.0756555	9.17314	0.825734	0.246896
1171	0.325139	0.671005	0.0022184	0.391071	2.68681	7.25907
1172	6.44087	0.219346	0.00541054	2.89108	5.77189	3.11901
1173	0.247132	4.0866	0.0157485	0.21414	0.128804	0.942361
1174	1.27018	2.10522	0.0370749	1.58308	0.2767	0.404905
1175	0.658734	0.141254	0.0904233	0.128565	0.594416	0.122336
1176	5.50282	2.76809	0.00109517	0.950448	1.27694	3.59683
1177	0.115053	0.904866	0.00267104	6.4084	4.15497	1.54545
1178	1.84907	0.44317	0.00651449	0.52044	8.59522	0.466934
1179	0.462796	7.4629	0.0189618	3.84747	0.191808	0.200628
1180	7.58986	0.592612	0.0446396	0.281255	0.412048	5.89872
1181	0.231531	0.19372	0.00130894	2.07925	0.885175	1.78221
1182	1.64502	5.98254	0.00319242	0.16886	1.90156	0.765763
1183	0.937628	1.56222	0.00778611	1.24834	6.18738	0.231363
1184	3.48613	0.130483	0.0226632	8.41691	0.138076	9.67378
1185	0.135577	2.43101	0.0552739	0.683555	0.296619	2.92278
1186	2.68573	1.25234	0.00156445	5.05334	0.637205	0.883073
1187	0.391854	0.334451	0.00381558	0.196486	1.36886	0.379431
1188	6.9918	6.55411	0.00930594	1.45257	2.94064	0.111576
1189	0.279352	0.547425	0.027087	0.117966	9.56838	4.6652
1190	1.01099	0.26363	0.0660633	0.795389	0.213525	1.40952
1191	0.633316	4.43948	0.00193714	5.88009	0.44171	0.425864
1192	4.49969	1.37971	0.00456037	0.477535	0.948896	0.182982
1193	0.124894	0.115239	0.0111224	3.53029	2.03845	5.37989
1194	2.10429	3.55886	0.0323743	0.261485	4.37906	2.31158
1195	0.555878	0.950435	0.0789588	1.93309	0.148015	0.698409
1196	9.1164	0.310689	0.00231526	0.15699	0.317971	0.211013
1197	0.190606	8.96961	0.00564677	1.05851	0.683075	8.82291
1198	1.43902	0.749177	0.0131998	7.82527	1.4674	2.6657
1199	0.766705	0.200077	0.038421	0.635507	3.15232	1.14538
1200	4.15914	3.92082	0.0937062	4.69813	6.77192	0.346058
1201	0.161751	2.01981	0.00113493	0.347987	0.228896	0.104556
1202	3.03588	0.160389	0.00276801	2.57257	0.491721	4.3717
1203	0.342783	2.70092	0.006751	0.109674	1.05633	1.32084
1204	5.77539	0.820753	0.0158931	0.729817	2.18519	0.567527
1205	0.271304	0.422811	0.0462603	5.39534	4.69429	0.17147
1206	1.21843	8.28567	0.00135646	0.438167	0.104756	5.04142
1207	0.723165	0.565388	0.00330833	2.95434	0.34086	2.16615
1208	4.87224	0.184821	0.00806879	0.239929	0.732247	0.654469
1209	0.101869	5.42643	0.0196792	1.77373	1.57304	0.281207
1210	2.01798	1.77385	0.0572807	0.144048	3.37925	8.04687
1211	0.441327	0.11902	0.00162124	0.971246	7.25941	2.43124
1212	8.28319	2.33239	0.00395411	7.18015	0.161999	1.04463
1213	0.206387	1.20153	0.0096438	0.583116	0.527118	0.315619
1214	1.72408	0.373415	0.0235206	3.93166	1.13237	0.135613
1215	0.918585	6.28824	0.0684618	0.319299	2.4326	3.98718
1216	3.3244	0.499335	0.00200747	2.36049	5.22578	1.20466
1217	0.147962	0.257233	0.00472594	0.1917	0.112297	0.517609
1218	2.37796	5.04089	0.0115263	1.29254	0.241241	0.156388
1219	0.407925	1.32374	0.0281118	9.5554	0.784959	6.53889
1220	6.87295	0.110564	0.0818254	0.407367	1.68627	1.97562
1221	0.297757	3.24622	0.00239932	2.74668	3.62251	0.596904
1222	1.10707	1.06116	0.00585178	0.223064	7.78199	0.256473
1223	0.566446	0.283395	0.0137762	1.64905	0.17366	7.54062
1224	4.73188	8.75195	0.0335992	0.122144	0.373063	3.23998
1225	0.122771	0.730996	0.0977976	0.902975	1.21389	0.978911
1226	2.24293	0.221719	0.00118448	6.67545	2.60771	0.295763
1227	0.503938	3.73371	0.00288887	0.542127	5.60197	0.127081
1228	9.9828	1.82863	0.00704577	3.60754	0.125012	3.73633
1229	0.198423	0.152735	0.0164468	0.292976	0.268554	1.60539
1230	1.40979	2.99308	0.0401127	2.16589	0.555547	0.485045
1231	0.814467	0.799338	0.00140372	0.160426	1.80766	0.142632
1232	3.75782	0.411779	0.00342359	1.18598	3.88328	5.96375
1233	0.176527	7.54366	0.00834991	8.76765	8.34218	1.80186
1234	2.85624	0.630076	0.0203649	0.71204	0.186161	0.774205
1235	0.335821	0.168269	0.0479426	4.80093	0.399918	0.233914
1236	6.13517	5.19656	0.00167773	0.204674	0.859116	9.78043
1237	0.245126	1.69871	0.00409187	1.5131	2.79543	2.95501
1238	1.32973	0.134891	0.0099798	0.112074	6.00523	0.892809
1239	0.675801	2.27154	0.0243401	0.828534	0.134011	0.383614
1240	5.3488	1.09393	0.0593638	6.12512	0.287886	0.115903
1241	0.108855	0.357597	0.00207741	0.453683	0.618446	4.84615
1242	1.83406	7.00769	0.0048906	3.35396	1.32857	1.46419
1243	0.484493	0.478183	0.0119278	0.272382	4.32295	0.442382
1244	7.8392	0.246336	0.0290912	2.01365	8.9427	0.190079
1245	0.226574	4.58946	0.0709516	0.149149	0.199562	5.58855
1246	1.56694	1.50025	0.00248292	1.10262	0.428706	2.40124
1247	0.981585	0.100099	0.00605567	8.15136	0.920961	0.725497
1248	3.64956	3.0913	0.0142561	0.603764	1.97844	0.219198
1249	0.138388	1.01052	0.0347698	4.46347	6.43753	9.16511
1250	2.59738	0.314051	0.0848012	0.362488	0.143658	2.7691
1251	0.368875	9.69866	0.00102707	2.67977	0.30861	1.1898
1252	7.30726	0.661806	0.00298952	0.102835	0.662966	0.35948
1253	0.291956	0.216339	0.00729125	0.76023	1.4242	0.105709
1254	1.04244	4.23951	0.0171649	5.62017	3.05952	4.4199
1255	0.618712	2.04167	0.0418641	0.416282	9.95521	1.3354
1256	4.2789	0.146539	0.00122756	3.07746	0.222157	0.573784
1257	0.130529	2.73015	0.00357307	0.249927	0.459567	0.17336
1258	2.19923	0.892461	0.00871449	1.68513	0.987257	5.097
1259	0.525049	0.459752	0.0212541	0.136853	2.12086	2.19003
1260	8.84631	7.36059	0.0496832	1.01172	4.55609	0.661685
1261	0.180035	0.614785	0.00145683	7.47936	0.101672	0.284307
1262	1.50394	0.187872	0.00424043	0.55399	0.330826	8.35898
1263	0.801297	5.80196	0.0103421	4.0955	0.710691	2.52554
1264	3.95506	1.54948	0.0252238	0.332604	1.52673	1.08515
1265	0.158021	0.129419	0.0615191	2.24259	3.27977	0.327861
1266	3.13033	2.53617	0.00174121	0.182125	7.0457	0.140872
1267	0.358248	1.24212	0.00506816	1.3464	0.157229	4.14183
1268	6.03596	0.348919	0.0123609	9.95358	0.5116	1.25139
1269	0.255394	6.35628	0.0301474	0.38702	1.09904	0.537685
1270	1.17835	0.530901	0.0735275	2.86114	2.27353	0.162453
1271	0.738157	0.273494	0.00215601	0.232359	4.88407	6.79251
1272	5.10496	4.37862	0.00627552	1.56668	0.108991	2.05225
1273	0.106735	1.43133	0.0147737	0.127234	0.234139	0.620056
1274	1.92382	0.113659	0.0360321	0.940603	0.76185	0.26642
1275	0.432242	3.51007	0.08788	6.25916	1.63663	7.62375
1276	8.56253	0.921746	0.00106436	0.50832	3.51586	3.2757
1277	0.216245	0.301311	0.00259591	3.75787	7.55289	0.989703
1278	1.71152	9.30522	0.00755596	0.305184	0.168548	0.299023
1279	0.869837	0.738906	0.0177881	2.05771	0.36208	0.128482
1280	3.23408	0.207563	0.043384	0.167111	1.17815	3.77752
1281	0.151924	3.86707	0.00127213	1.23541	2.53094	1.62309
1282	2.49155	1.99212	0.00310263	8.32973	5.43705	0.490392
1283	0.404955	0.16639	0.00903088	0.676475	0.116837	0.148164
1284	6.55226	2.61939	0.0220257	5.00099	0.250993	6.19506
1285	0.307798	0.856257	0.0518525	0.194451	0.539192	1.87174
1286	1.1444	0.419363	0.00152044	1.43752	1.75445	0.804233
1287	0.593502	8.2181	0.00370826	0.116744	3.76896	0.242987
1288	4.69742	0.560777	0.0107937	0.86306	8.09659	7.14411
1289	0.11548	0.183313	0.0263251	5.81919	0.180681	3.06962
1290	2.28761	5.66116	0.0642052	0.472589	0.388145	0.927437
1291	0.513979	1.71709	0.00180442	3.49372	0.833825	0.398493
1292	9.38996	0.123243	0.00440086	0.258777	2.71313	0.120398
1293	0.196325	2.29612	0.0128097	1.91307	5.82844	3.53987
1294	1.33956	1.18285	0.0312419	0.155364	0.130066	1.52098
1295	0.839143	0.386662	0.076197	1.14857	0.279411	0.45954
1296	3.87167	6.19043	0.00223428	7.74421	0.576026	0.197451
1297	0.167732	0.517049	0.00525991	0.628924	1.23744	5.65016
1298	2.82605	0.249002	0.0153101	4.64946	4.02643	1.70711
1299	0.316945	4.87959	0.0373403	0.339882	8.64971	0.733495
1300	6.27855	1.30315	0.0910705	2.51266	0.193024	0.221614
1301	0.250854	0.108844	0.00110301	0.10712	0.41466	9.26615
1302	1.25499	3.36138	0.00269016	0.722258	0.890787	2.79962
1303	0.668656	1.04466	0.00633312	5.33945	1.91362	0.845863
1304	5.5857	0.293449	0.0184339	0.433629	6.22661	0.363443
1305	0.112153	8.4719	0.0449591	3.2057	0.138951	0.109809
1306	1.88962	0.707606	0.00131831	0.237443	0.298499	4.59133
1307	0.460356	0.23131	0.00321527	1.75535	0.641245	1.3872
1308	7.75633	3.70326	0.00784184	0.142556	1.37754	0.41912
1309	0.236609	1.90774	0.0228254	0.961186	2.84967	0.180084
1310	1.59816	0.151489	0.0537351	7.10578	9.27236	5.29469
1311	0.948546	2.96867	0.00157564	0.577076	0.206919	2.27498
1312	3.43283	0.77521	0.00384289	4.26616	0.44451	0.687349
1313	0.137156	0.39935	0.00937255	0.315991	0.954911	0.207672
1314	2.717	7.82591	0.0272809	2.33604	2.05137	8.68319
1315	0.380692	0.621438	0.0665362	0.189715	4.40682	2.62349
1316	7.14515	0.174565	0.00188321	1.27915	0.148954	1.12724
1317	0.277879	5.12532	0.00459302	9.45642	0.319987	0.340577
1318	1.03316	1.67542	0.0112021	0.403148	0.687406	0.10015
1319	0.647206	0.139938	0.032606	2.71823	1.47671	4.18749
1320	4.38629	2.20297	0.0795239	0.220753	3.17231	1.26518
1321	0.126775	1.13486	0.00233184	1.63197	6.81485	0.543613
1322	2.07912	0.352694	0.00545087	0.132536	0.230347	0.164244
1323	0.549229	6.91162	0.0132943	0.88029	0.476509	6.86739
1324	9.25372	0.471627	0.038696	6.50774	1.02365	2.07488
1325	0.185802	0.242959	0.0943769	0.528508	2.19904	0.626892
1326	1.47058	4.76117	0.00114305	3.56347	4.72405	0.269357
1327	0.762662	1.45497	0.00278783	0.289397	0.10542	7.91944
1328	4.1372	0.104429	0.00656305	2.13943	0.343021	3.40275
1329	0.165299	3.06609	0.0160069	0.173748	0.736889	1.02809
1330	2.94443	1.00228	0.0465914	1.1715	1.58301	0.310621
1331	0.34619	0.327636	0.00136617	8.66055	3.40067	0.133465
1332	5.67751	9.61956	0.00333201	0.703342	7.30543	3.92404
1333	0.266706	0.690434	0.00812654	4.74229	0.163026	1.68605
1334	1.23054	0.209809	0.0191314	0.202174	0.53046	0.509413
1335	0.701382	4.11154	0.055686	1.49462	1.13955	0.153911
1336	4.9833	2.11806	0.00163285	0.110705	2.35734	6.43534
1337	0.101417	0.14453	0.00398241	0.818413	5.06411	1.94434
1338	2.00903	2.8323	0.00971283	6.0503	0.113009	0.835426
1339	0.451387	0.880226	0.023689	0.491358	0.24277	0.252411
1340	8.08125	0.453449	0.0689518	3.31298	0.789935	7.22287
1341	0.209672	7.13842	0.00195158	0.269055	1.69696	3.10346
1342	1.75152	0.596228	0.00475977	1.98905	3.64547	0.937662
1343	0.908363	0.194902	0.0116088	0.147327	7.83132	0.402886
1344	3.37732	5.72242	0.028313	1.08915	0.174761	0.121726
1345	0.144355	1.60746	0.0824111	8.05178	0.375428	3.57889
1346	2.43217	0.127645	0.0024165	0.653902	1.22158	1.53775
1347	0.417224	2.5014	0.00568887	4.35133	2.62424	0.464606
1348	6.84247	1.2886	0.0138748	0.353381	5.63748	0.199628
1349	0.304544	0.338387	0.0338397	2.61245	0.121144	5.86931
1350	1.07644	6.63124	0.0984977	0.101579	0.260246	1.77332
1351	0.573525	0.526571	0.00119296	0.750943	0.559069	0.761945
1352	4.79102	0.271264	0.00290955	5.55152	1.81912	0.23021
1353	0.120996	4.34291	0.00680133	0.411196	3.9079	9.62555
1354	2.27096	1.41966	0.016588	3.03986	8.39507	2.90821
1355	0.489997	0.118576	0.040457	0.246874	0.187342	0.87867
1356	9.70662	3.39563	0.00141577	1.82507	0.402453	0.377539
1357	0.202946	0.953851	0.00345298	0.135182	0.864563	0.114068
1358	1.40354	0.296439	0.00842159	0.99936	2.81315	4.7694
1359	0.833032	9.15477	0.0198259	7.388	6.0433	1.441
1360	3.6662	0.764642	0.0483542	0.547223	0.13486	0.435376
1361	0.172223	0.204207	0.00169213	4.04547	0.289711	0.187069
1362	2.90171	4.00176	0.00412699	0.328541	0.599314	5.35306
1363	0.332084	1.92718	0.0100655	2.42882	1.28746	2.30006
1364	6.23283	0.160965	0.024549	0.1799	4.18921	0.694926
1365	0.23915	2.57704	0.0577928	1.32995	8.99939	0.209961
1366	1.29731	0.842413	0.00202243	9.83199	0.200828	8.77892
1367	0.691206	0.43397	0.00493258	0.382293	0.431424	2.65241
1368	5.32508	8.08523	0.0120302	2.82618	0.926799	1.13967
1369	0.111337	0.580309	0.0293409	0.22952	1.99098	0.344332
1370	1.77881	0.177337	0.0715606	1.52732	6.47834	0.104035
1371	0.469899	5.4766	0.00250423	0.124037	0.144568	4.3499
1372	7.91712	1.79025	0.00589541	0.916973	0.310567	1.31426
1373	0.222734	0.122161	0.0143785	6.77893	0.667169	0.564698
1374	1.58252	2.39395	0.0350682	0.50211	1.43323	0.170615
1375	0.991342	1.17247	0.0855291	3.71196	2.96487	5.01628
1376	3.53963	0.383269	0.00103589	0.301456	9.64723	2.15535
1377	0.141423	5.99983	0.00301518	2.03257	0.215284	0.651206
1378	2.58368	0.501129	0.00709829	0.16507	0.462481	0.279804
1379	0.376965	0.258157	0.0173123	1.22031	0.993516	8.2266
1380	7.46752	4.80969	0.0422235	9.02145	2.1343	2.48554
1381	0.284598	1.35107	0.00123809	0.668211	4.58498	1.06796
1382	1.05814	0.107285	0.00360374	4.9399	0.102317	0.322669
1383	0.611311	3.31323	0.00878929	0.210599	0.332923	0.138642
1384	4.34335	1.08307	0.0205167	1.41996	0.715196	3.9673
1385	0.132495	0.284414	0.0500389	0.115318	1.53641	1.19866
1386	2.1438	8.7834	0.00146726	0.852517	3.30056	0.515029
1387	0.536564	0.69747	0.00427078	5.7481	7.09036	0.155608
1388	8.79965	0.227997	0.0104162	0.466816	0.152365	6.50629
1389	0.183983	3.65021	0.0254043	3.45104	0.495773	1.96577
1390	1.53693	1.88041	0.0598064	0.280266	1.06504	0.593928
1391	0.778472	0.157059	0.00175367	1.8897	2.28794	0.255194
1392	4.00111	2.87727	0.00510443	0.153466	4.91503	7.50302
1393	0.155605	0.808239	0.0124494	1.13454	0.109682	3.22383
1394	3.08247	0.395846	0.0303632	7.54966	0.235623	0.97403
1395	0.36242	7.75724	0.0740538	0.613124	0.76668	0.294288
1396	5.86403	0.647915	0.00209598	4.53266	1.64701	0.126447
1397	0.260996	0.173033	0.00610081	0.368107	3.53815	3.7177
1398	1.17213	5.3437	0.0148795	2.48196	7.60077	1.59739
1399	0.734264	1.62384	0.03629	0.105812	0.169616	0.482626
1400	5.21693	0.135629	0.088509	0.782236	0.364375	0.145818
1401	0.104045	2.17142	0.00107198	5.27423	1.18562	6.09696
1402	1.9528	1.11861	0.00252364	0.428331	2.45264	1.8421
1403	0.427072	0.365662	0.0073456	3.16654	5.26885	0.791497
1404	8.46011	6.81261	0.0179154	0.234543	0.117578	0.239139
1405	0.219502	0.488968	0.0436946	1.73391	0.252584	9.99888
1406	1.66839	0.235478	0.00128123	0.140815	0.54261	2.93415
1407	0.888915	4.61458	0.00312484	1.041	1.76557	0.886508
1408	3.21702	1.50847	0.00909552	7.01898	3.79285	0.380907
1409	0.151122	0.102933	0.0214125	0.570026	8.14792	0.115085
1410	2.54619	3.17882	0.0522237	4.21405	0.181826	4.81195
1411	0.392757	0.98792	0.00153133	0.312131	0.390605	1.45386
1412	6.61738	0.322942	0.0037348	2.3075	0.839111	0.43926
1413	0.310857	9.97326	0.010871	0.187397	2.73033	0.188737
1414	1.12501	0.669176	0.0265135	1.38538	5.86539	5.54911
1415	0.599401	0.218748	0.0619777	9.3409	0.126042	2.38429
1416	4.55593	4.07546	0.00181734	0.398223	0.270767	0.720377
1417	0.118206	2.09948	0.00443237	2.94396	0.58167	0.217651
1418	2.34161	0.143262	0.0129014	0.215207	1.24956	9.10043
1419	0.512104	2.80745	0.0314656	1.59097	4.06588	2.74955
1420	9.6116	0.917729	0.0767424	0.129206	8.73446	1.1814
1421	0.19169	0.438665	0.00217208	0.871172	0.194915	0.356943
1422	1.36196	7.38705	0.00529756	6.44034	0.418723	0.107845
1423	0.853175	0.586589	0.0154197	0.523034	0.899515	4.50921
1424	3.83161	0.191751	0.0376076	3.86664	1.93237	1.36239
1425	0.170537	5.92173	0.0917224	0.286399	6.28762	0.585379
1426	2.75933	1.58147	0.0011109	2.11727	0.140312	0.176863
1427	0.324426	0.13209	0.00261526	0.171948	0.301424	5.06103
1428	6.42674	2.41985	0.00637846	1.15936	0.623543	2.17458
1429	0.249939	1.24659	0.0185659	8.57084	1.33951	0.657015
1430	1.28461	0.332916	0.0452809	0.696057	2.87759	0.2823
1431	0.650672	6.52403	0.00132775	5.14576	9.36322	8.29999
1432	5.43547	0.544912	0.00323829	0.20008	0.208947	2.50771
1433	0.113645	0.266878	0.00762352	1.47914	0.448866	1.07749
1434	1.86377	4.49418	0.0221899	0.120124	0.964268	0.325547
1435	0.466478	1.37338	0.0541197	0.809936	2.07147	0.139878
1436	7.54771	0.11471	0.00158692	5.98763	4.45	4.1126
1437	0.230245	3.54252	0.0038704	0.486268	0.150413	1.24256
1438	1.63588	0.946071	0.00943964	3.27867	0.323122	0.533891
1439	0.945086	0.309262	0.0274761	0.266268	0.694141	0.161307
1440	3.51386	9.08011	0.0646838	1.96844	1.49118	6.74457
1441	0.133918	0.758406	0.00189669	0.159862	3.07417	2.03777
1442	2.65286	0.198043	0.00462589	1.06378	6.60402	0.61568
1443	0.387058	3.88097	0.0112822	7.86427	0.223221	0.26454
1444	7.07123	1.99928	0.0328394	0.638674	0.47953	7.77781
1445	0.282525	0.158759	0.0800932	4.30626	1.03014	3.3419
1446	1.00877	2.67347	0.00225094	0.349721	2.21298	1.0097
1447	0.631927	0.830864	0.00548989	2.58539	4.754	0.305066
1448	4.48982	0.42802	0.0133895	0.100526	0.106089	0.131078
1449	0.126313	8.38775	0.038973	0.743165	0.345196	3.75087
1450	2.12819	0.562793	0.0950525	5.49401	0.741561	1.61164
1451	0.562193	0.183972	0.00115123	0.446181	1.59304	0.486931
1452	8.97829	5.40152	0.00271021	3.00838	3.42223	0.147119
1453	0.187718	1.76571	0.00661003	0.244317	7.35174	6.15134
1454	1.44619	0.120487	0.0161214	1.80617	0.157982	1.85853
1455	0.770526	2.36113	0.0469249	0.133781	0.514049	0.798558
1456	4.17987	1.21634	0.00137595	0.989008	1.1043	0.241272
1457	0.160379	0.3717	0.00335586	7.31147	2.37229	7.09369
1458	3.01012	6.25937	0.0079003	0.59378	5.09622	3.04796
1459	0.344491	0.497042	0.0192683	4.00357	0.113726	0.920892
1460	5.80418	0.256052	0.0560846	0.325138	0.244309	0.395681
1461	0.272656	5.01775	0.00164454	2.40366	0.794943	0.119549
1462	1.19997	1.34005	0.00401092	0.178037	1.70772	3.51489
1463	0.712209	0.111926	0.00978236	1.31618	3.66858	1.51024
1464	4.92551	3.21322	0.0230294	9.73015	7.88096	0.456297
1465	0.102983	1.05037	0.0670322	0.373389	0.175869	0.196058
1466	2.04004	0.280515	0.00196555	2.76037	0.377807	5.76434
1467	0.440173	8.66299	0.00479384	0.224175	1.22933	1.74161
1468	8.26154	0.723566	0.0116919	1.65727	2.54306	0.748318
1469	0.208643	0.224871	0.0285157	0.122752	5.46308	0.226093
1470	1.74293	3.78679	0.083001	0.907475	0.121912	9.4534
1471	0.928629	1.82365	0.00234922	6.70871	0.261896	2.77987
1472	3.28233	0.152318	0.00572959	0.496909	0.562613	0.839894
1473	0.14609	2.98492	0.0139741	3.67351	1.83065	0.360878
1474	2.39587	0.797159	0.0340819	0.298334	3.93267	0.109034
1475	0.410997	0.410657	0.0992027	2.2055	8.44828	4.55892
1476	6.9247	7.6509	0.0012015	0.16336	0.188529	1.37741
1477	0.295978	0.639033	0.00280861	1.20767	0.405004	0.416163
1478	1.10046	0.16781	0.00685001	8.928	0.870043	0.178813
1479	0.570711	5.1824	0.0167067	0.66129	2.83099	5.25733
1480	4.76751	1.69408	0.0407466	4.88874	6.08161	2.25892
1481	0.123695	0.134523	0.00142591	0.208417	0.130688	0.682498
1482	2.21454	2.26535	0.0034777	1.40526	0.280749	0.206206
1483	0.497561	1.10948	0.00818713	0.114124	0.603113	8.62191
1484	9.85646	0.36268	0.0199679	0.843687	1.29563	2.60498
1485	0.200593	7.10731	0.0487003	6.23714	4.21577	1.11928
1486	1.4252	0.473322	0.00170424	0.46198	9.05644	0.338174
1487	0.812338	0.243832	0.00415654	3.41529	0.202101	0.102174
1488	3.748	4.54281	0.0101375	0.277363	0.434159	4.27211
1489	0.176065	1.485	0.0238656	1.84222	0.932674	1.29075
1490	2.88747	0.101332	0.0582065	0.149611	2.0036	0.554598
1491	0.339493	3.12938	0.00203691	1.10603	6.5194	0.167563
1492	6.04732	1.02297	0.00496788	8.1766	0.145485	7.00617
1493	0.241616	0.312609	0.0121163	0.605634	0.312535	2.06023
1494	1.31069	9.65413	0.029551	4.47729	0.646529	0.622468
1495	0.679742	0.658768	0.0695683	0.36361	1.38889	0.267456
1496	5.37999	0.215345	0.00243451	2.45164	2.98367	7.86355
1497	0.108023	4.22004	0.00593761	0.104519	9.70838	3.37874
1498	1.82003	2.06682	0.0144814	0.77268	0.216649	1.02083
1499	0.480788	0.148344	0.0353193	5.2098	0.465413	0.308429
1500	7.88492	2.71761	0.0861413	0.423099	0.999814	0.132523
1501	0.227895	0.888364	0.00100705	3.12786	2.14783	3.89635
1502	1.54451	0.457641	0.00293124	0.25402	4.61404	1.67415
1503	0.96753	7.3268	0.0071491	1.71273	0.102965	0.505818
1504	3.5973	0.611963	0.0174362	0.139095	0.335034	0.152825
1505	0.139901	0.190187	0.0425257	1.02829	0.71973	6.38993
1506	2.62578	5.87344	0.00124696	6.93324	1.54615	1.93062
1507	0.367911	1.53373	0.00362954	0.563063	3.19845	0.82953
1508	7.28815	0.128103	0.00848437	4.16257	6.87101	0.25063
1509	0.291192	2.51039	0.0206928	0.338051	0.153331	7.36883
1510	1.05384	1.2295	0.0504684	2.27931	0.498916	3.16617
1511	0.625477	0.345372	0.00147986	0.185108	1.07179	0.95661
1512	4.22475	6.43459	0.00430744	1.36845	2.30245	0.411028
1513	0.128877	0.537442	0.0105056	9.10624	4.94619	0.124186
1514	2.17139	0.276863	0.024732	0.388219	0.110378	3.55364
1515	0.529002	4.35852	0.0603197	2.87	0.237117	1.52689
1516	8.91292	1.42476	0.00176872	0.212578	0.77154	0.461327
1517	0.178959	0.113137	0.00514825	1.57153	1.65745	0.198219
1518	1.49496	3.49395	0.0125562	0.127628	3.56058	5.82789
1519	0.796511	0.933102	0.0306238	0.943516	7.64895	1.76081
1520	3.98484	0.305023	0.0720941	6.36166	0.164369	0.756568
1521	0.159211	9.41985	0.00211397	0.516644	0.353103	0.228585
1522	3.1539	0.735514	0.00615318	3.81941	1.14894	9.55762
1523	0.353714	0.20661	0.0150072	0.282901	2.46819	2.88769
1524	5.95957	3.84932	0.0366016	2.09141	5.30225	0.87247
1525	0.258187	1.98298	0.0892688	0.169848	0.118323	0.374875
1526	1.19123	0.165626	0.00104361	1.25564	0.254186	0.113263
1527	0.746228	2.65166	0.0025453	8.46614	0.54605	4.73575
1528	5.09162	0.866805	0.00740866	0.687554	1.77676	1.43083
1529	0.106456	0.415101	0.0180692	5.0829	3.81689	0.432304
1530	1.94485	8.13457	0.0440696	0.197636	8.19957	0.185748
1531	0.436968	0.555077	0.00129223	1.46107	0.182979	5.46124
1532	8.65615	0.18145	0.00304214	0.118656	0.393081	2.34654
1533	0.212969	5.60362	0.00885482	0.800042	0.813151	0.708969
1534	1.6856	1.7415	0.0215963	5.91449	2.64587	0.214204
1535	0.874172	0.124995	0.052672	0.480328	5.68394	8.95632
1536	3.2502	2.28986	0.00154447	3.55094	0.126841	2.63369
1537	0.152681	1.17962	0.00376686	0.259578	0.272484	1.13162
1538	2.47041	0.385608	0.0109643	1.91899	0.585358	0.341902
1539	0.401519	6.17356	0.0255865	0.155845	1.25748	0.1033
1540	6.58491	0.51564	0.0624037	1.05079	4.09166	4.31921
1541	0.309332	0.252541	0.00182983	7.7682	8.78983	1.30498
1542	1.15011	4.94896	0.00446283	0.630872	0.196151	0.560712
1543	0.58451	1.2996	0.01299	4.66386	0.421378	0.169411
1544	4.62626	0.108548	0.0316818	0.345449	0.905217	4.98088
1545	0.116835	3.35222	0.0745848	2.55381	1.94462	2.14014
1546	2.31445	1.04181	0.00218701	0.108874	6.32748	0.646611
1547	0.520009	0.292649	0.00533397	0.734086	0.135972	0.27783
1548	9.37282	8.59234	0.0155257	5.4269	0.292099	8.16855
1549	0.195967	0.717665	0.0378661	0.44073	0.627496	2.468
1550	1.35527	0.234598	0.0923528	2.97163	1.34801	1.06043
1551	0.848988	3.66333	0.00107967	0.241332	2.89583	0.320392
1552	3.9171	1.88717	0.00263324	1.7841	9.42258	0.137663
1553	0.165741	0.149856	0.00642229	0.144891	0.210271	4.04747
1554	2.79249	2.93666	0.0186935	0.976927	0.451711	1.22288
1555	0.319584	0.784271	0.0455922	7.22215	0.97038	0.525436
1556	6.33082	0.404018	0.00133687	0.586527	2.0846	0.158752
1557	0.252943	7.91738	0.00314724	3.95466	4.47821	6.63777
1558	1.24848	0.618199	0.00767592	0.321166	0.151367	1.9519
1559	0.665188	0.173655	0.0223424	2.3743	0.32517	0.589737
1560	5.55673	5.09861	0.0544917	0.192822	0.672667	0.253393
1561	0.113087	1.66669	0.00159783	1.28311	1.44504	7.45007
1562	1.90535	0.139209	0.003897	9.48571	3.10429	3.20108
1563	0.454889	2.22872	0.00917424	0.404397	6.66873	0.967156
1564	7.66422	1.14813	0.0267036	2.72665	0.225408	0.292211
1565	0.233799	0.350856	0.0651284	0.221437	0.484228	0.125555
1566	1.61691	6.87559	0.00190972	1.63702	1.04023	3.69147
1567	0.959675	0.469169	0.00465769	0.121253	2.23466	1.58612
1568	3.42656	0.241693	0.0113598	0.896389	4.80058	0.47922
1569	0.136906	4.73636	0.0330651	6.62676	0.107128	0.144789
1570	2.71204	1.47197	0.0772927	0.538174	0.348578	6.05393
1571	0.385159	0.105649	0.00226641	3.62864	0.748827	1.8291
1572	7.22899	3.03303	0.00552762	0.29469	1.60865	0.785912
1573	0.274116	0.991471	0.0134815	2.17856	3.32776	0.237451
1574	1.01917	0.324103	0.0392408	0.161364	7.14879	9.92832
1575	0.638443	9.51584	0.0957058	1.19292	0.15953	2.99969
1576	4.41536	0.68299	0.00111887	8.81894	0.519086	0.906309
1577	0.127616	0.212261	0.00272884	0.716205	1.11512	0.389415
1578	2.06485	4.15959	0.00665546	4.82902	2.39553	0.117656
1579	0.54546	2.14282	0.0162322	0.205872	5.14615	4.91943
1580	9.19021	0.143777	0.0472474	1.52195	0.11484	1.44661
1581	0.187033	2.81753	0.00138541	0.11273	0.246703	0.43707
1582	1.48032	0.875638	0.00326151	0.83338	0.802732	0.187796
1583	0.752335	0.451086	0.0079546	6.16095	1.72445	5.52145
1584	4.08119	7.22185	0.0194007	0.450374	3.70453	2.37241
1585	0.163061	0.603197	0.0564701	3.32949	7.95818	0.716785
1586	2.97898	0.19718	0.00165584	0.270395	0.170375	0.216566
1587	0.350252	5.6926	0.00403848	1.99896	0.366005	9.05506
1588	5.66715	1.59908	0.00950732	0.148061	1.19092	2.73584
1589	0.266219	0.126979	0.0231877	1.09458	2.55838	1.17551
1590	1.22829	2.48837	0.0674929	8.09191	5.49599	0.355163
1591	0.709612	1.28188	0.00197906	0.599361	0.122647	0.107307
1592	5.04177	0.342342	0.00482679	4.43091	0.263474	4.48673
1593	0.100213	6.70874	0.0117722	0.359844	0.566003	1.3556
1594	1.98517	0.520894	0.0277139	2.66023	1.84168	0.58246
1595	0.446026	0.268339	0.0806674	0.103436	3.95637	0.175981
1596	8.14853	4.29609	0.00236537	0.764677	8.49919	5.17407
1597	0.211418	1.40435	0.00576897	5.65305	0.189665	2.22315
1598	1.76611	0.117297	0.0140701	0.418717	0.407445	0.67169
1599	0.903652	3.4439	0.0343161	3.09546	0.842864	0.288606
1600	3.3598	0.967411	0.0998845	0.251389	2.74255	8.48537
1601	0.145557	0.295631	0.00115949	1.69499	5.89163	2.49521
1602	2.45242	9.12982	0.00282791	0.137654	0.131476	1.07212
1603	0.420698	0.762558	0.0068971	1.01764	0.28244	0.323924
1604	6.76121	0.20365	0.0168216	7.52311	0.606747	0.139181
1605	0.300928	3.99085	0.0410267	0.557231	1.30343	4.09209
1606	1.08907	1.95457	0.00143571	4.11946	4.24117	1.23636
1607	0.580254	0.163254	0.00337992	0.33455	9.11101	0.531229
1608	4.84723	2.57002	0.0082434	2.22623	0.203318	0.160503
1609	0.120775	0.840117	0.0201051	0.180797	0.436775	6.71095
1610	2.26681	0.432787	0.049035	1.33658	0.938294	2.02761
1611	0.495746	8.06319	0.00171596	9.88099	2.01567	0.61261
1612	9.82051	0.578727	0.0041851	0.384198	6.55869	0.263221
1613	0.205327	0.179858	0.0098525	2.84027	0.14094	7.73903
1614	1.38249	5.55446	0.0240296	0.230664	0.302772	3.32524
1615	0.820542	1.8157	0.0586066	1.55526	0.650425	1.00467
1616	3.68506	0.12092	0.00205091	0.126306	1.39726	0.303545
1617	0.173109	2.36961	0.00500203	0.933743	3.00164	0.130424
1618	2.91663	1.16055	0.0121996	6.29577	9.76688	3.83464
1619	0.329319	0.379374	0.0287201	0.511293	0.217955	1.64764
1620	6.18093	6.07375	0.0700465	3.77985	0.468217	0.497807
1621	0.24038	0.507303	0.00245124	0.30697	1.00584	0.150405
1622	1.30398	0.261337	0.00597842	2.06974	2.16077	6.28874
1623	0.69476	4.78761	0.014581	0.168088	4.64184	1.84927
1624	5.24523	1.34486	0.035562	1.24263	0.103586	0.794576
1625	0.109667	0.106793	0.0837194	8.37845	0.337052	0.240069
1626	1.79854	3.29802	0.00101397	0.680432	0.697246	7.05833
1627	0.475112	1.07809	0.00295139	5.03025	1.49785	3.03276
1628	8.00495	0.287918	0.00719824	0.195589	3.21772	0.916301
1629	0.222187	8.89161	0.017556	1.44593	6.91241	0.393708
1630	1.57863	0.694268	0.042818	0.117427	0.154255	0.118953
1631	0.988907	0.22695	0.00120336	0.868108	0.501922	3.49736
1632	3.5789	3.63346	0.00350263	5.77675	1.07825	1.50271
1633	0.142992	1.87178	0.00854268	0.469142	2.31632	0.454022
1634	2.55139	0.156338	0.020835	3.46824	4.97599	0.19508
1635	0.372254	2.91272	0.0508153	0.25689	0.111043	5.7356
1636	7.37418	0.818197	0.00149003	1.89912	0.238545	1.73292
1637	0.286786	0.391822	0.00433705	0.154231	0.776189	0.744587
1638	1.06628	7.67839	0.0102102	1.14019	1.66743	0.224965
1639	0.607756	0.641329	0.024902	7.68773	3.44935	9.40627
1640	4.31809	0.171275	0.0607343	0.624337	7.41001	2.84196
1641	0.131725	5.28938	0.00178088	4.61556	0.165359	0.858653
1642	2.16028	1.64384	0.00518363	0.34187	0.35523	0.368938
1643	0.54069	0.1373	0.0126425	2.52736	1.15586	0.111469
1644	8.68966	2.16145	0.0297628	0.107747	2.48306	4.66075
1645	0.181684	1.11347	0.0725896	0.726483	5.3342	1.37054
1646	1.51772	0.363984	0.0021285	5.37069	0.119036	0.414088
1647	0.787108	6.78134	0.00619547	0.436165	0.255717	0.177921
1648	4.0455	0.486723	0.0151103	3.22445	0.54934	5.23111
1649	0.155223	0.238379	0.0368531	0.238832	1.78747	2.24766
1650	3.0749	4.67143	0.0867589	1.76562	3.83989	0.679095
1651	0.361529	1.52705	0.00105079	0.14339	8.24898	0.205178
1652	5.92908	0.10246	0.0025628	0.966808	0.177263	8.57892
1653	0.263891	3.16423	0.00745958	7.14735	0.380802	2.59199
1654	1.15553	0.983385	0.0181934	0.580451	0.818051	1.1137
1655	0.723865	0.32146	0.0443725	4.29112	2.66181	0.336488
1656	5.14304	9.92747	0.0012559	0.313098	5.71818	0.101665
1657	0.104668	0.67742	0.00306305	2.31465	0.127605	4.25081
1658	1.9645	0.221443	0.00891568	0.187978	0.274125	1.28432
1659	0.423873	4.03404	0.0217447	1.26744	0.588885	0.551833
1660	8.39673	2.07814	0.053034	9.36983	1.26506	0.166728
1661	0.217858	0.141806	0.00155509	0.399457	4.11631	6.97124
1662	1.67839	2.77891	0.00363515	2.69334	8.84279	2.10625
1663	0.89424	0.908401	0.0105809	0.218732	0.197333	0.636371
1664	3.17146	0.444902	0.0258061	1.61702	0.423917	0.27343
1665	0.148982	7.49206	0.0629393	0.131322	0.876939	8.03919
1666	2.51013	0.58499	0.00184553	0.885439	1.88387	3.45421
1667	0.397114	0.191228	0.00450114	6.54581	6.12981	1.01574
1668	6.69079	5.90559	0.0131015	0.531599	0.136791	0.306891
1669	0.314306	1.57716	0.0308434	3.58431	0.293859	0.131862
1670	1.12224	0.13173	0.075225	0.29109	0.631277	3.87692
1671	0.597929	2.45425	0.00220578	2.15195	1.35613	1.6658
1672	4.60647	1.26431	0.00537975	0.174764	2.91328	0.503296
1673	0.119517	0.332008	0.0156589	1.17835	9.47935	0.152063
1674	2.36759	6.50624	0.0381911	8.71121	0.211538	6.35807
1675	0.505703	0.543427	0.0899088	0.707456	0.454433	1.92099
1676	9.49146	0.26615	0.00108894	4.77003	0.976227	0.825394
1677	0.193164	4.48193	0.00265584	0.203357	2.09716	0.24938
1678	1.37243	1.3929	0.00647742	1.50336	4.33831	7.33209
1679	0.859734	0.11634	0.0188539	0.109898	0.146638	3.15039
1680	3.80933	3.59288	0.0459835	0.812444	0.315012	0.95184
1681	0.169545	0.936455	0.00130149	6.00618	0.67672	0.408978
1682	2.78055	0.306119	0.00317426	0.487774	1.45375	0.123566
1683	0.326921	8.98782	0.00774181	3.28882	3.12299	3.63301
1684	6.47616	0.750698	0.0225342	0.267092	6.70892	1.561
1685	0.246815	0.200483	0.0549594	1.97454	0.226766	0.471631
1686	1.26856	3.92878	0.00161154	0.146253	0.487146	0.202646
1687	0.65789	2.02391	0.00379387	1.08121	1.0465	5.95806
1688	5.49577	0.15803	0.00925299	7.99306	2.24813	1.74838
1689	0.114906	2.66119	0.0269328	0.649134	4.8295	0.751228
1690	1.8592	0.82705	0.0656874	4.37679	0.107774	0.226972
1691	0.465332	0.426055	0.00192612	0.355448	0.350679	9.49017
1692	7.63144	8.34924	0.00469767	2.62773	0.725434	2.86731
1693	0.232799	0.569726	0.0109657	0.102173	1.5584	0.866312
1694	1.65403	0.186239	0.031918	0.755336	3.34781	0.372229
1695	0.930915	5.37672	0.0778459	5.58399	7.19186	0.112463
1696	3.46117	1.7576	0.00228263	0.413602	0.160491	4.70233
1697	0.134607	0.119933	0.00556719	3.05764	0.522214	1.42073
1698	2.6665	2.35029	0.013578	0.248318	1.12184	0.429253
1699	0.389049	1.21075	0.0395217	1.83575	2.40996	0.184438
1700	7.01235	0.37628	0.0930413	0.135972	5.17716	5.4227
1701	0.280173	6.33648	0.00112688	1.00521	0.115532	2.32998
1702	1.01396	0.49199	0.00274837	7.43121	0.248189	0.703966
1703	0.635177	0.253449	0.0067031	0.543232	0.807569	0.212692
1704	4.51291	4.96674	0.0163484	4.01597	1.73485	8.89311
1705	0.124419	1.32643	0.0475856	0.326145	3.5888	2.68692
1706	2.09628	0.110788	0.00134684	2.4111	7.70958	1.15449
1707	0.553763	3.25281	0.00328485	0.178588	0.172044	0.348811
1708	9.08172	1.06331	0.00801154	1.32026	0.369591	0.105388
1709	0.189881	0.279227	0.0195396	9.76029	1.20259	4.40649
1710	1.44324	8.62322	0.0568743	0.379504	2.58345	1.29577
1711	0.768958	0.720244	0.00166769	2.80557	5.54985	0.556755
1712	4.17136	0.223839	0.00392605	0.227847	0.123849	0.168215
1713	0.162226	3.76941	0.00957538	1.53626	0.266055	4.94573
1714	3.0448	1.84612	0.0233537	0.124763	0.571549	2.12504
1715	0.340329	0.154195	0.067976	0.922337	1.85973	0.642047
1716	5.73404	3.0217	0.00199322	6.81858	3.99513	0.275869
1717	0.269362	0.7935	0.00486134	0.505047	8.58247	8.1109
1718	1.20971	0.408772	0.0114445	3.73367	0.184429	2.45058
1719	0.717988	7.61577	0.0279123	0.30322	0.396197	1.05294
1720	4.89893	0.636099	0.0812448	2.04446	0.851123	0.318131
1721	0.102427	0.169878	0.0023823	0.166035	2.76942	0.136692
1722	2.02903	5.24624	0.00581026	1.22745	5.94936	4.01891
1723	0.443744	1.71495	0.0141708	9.07422	0.132764	1.21425
1724	8.32857	0.133156	0.0331256	0.67212	0.285208	0.521728
1725	0.206122	2.24232	0.0964193	4.9688	0.612692	0.157632
1726	1.72187	1.09821	0.00116779	0.211831	1.31621	6.59092
1727	0.917408	0.358994	0.00284816	1.40961	4.28273	1.99134
1728	3.32014	7.03506	0.00694646	0.114477	9.20029	0.601654
1729	0.147773	0.480051	0.016942	0.8463	0.205311	0.258513
1730	2.39099	0.247298	0.0398845	5.70618	0.441055	7.60062
1731	0.41016	4.53042	0.00139574	0.463411	0.909267	3.26576
1732	6.9106	1.48096	0.00340411	3.42587	1.95332	0.960331
1733	0.299388	0.101056	0.0083024	0.278222	6.35578	0.290149
1734	1.11313	3.12085	0.020249	1.87592	0.141834	0.124669
1735	0.562865	1.02018	0.049386	0.152347	0.304691	3.66542
1736	4.70196	0.317053	0.00172824	1.12626	0.654548	1.57492
1737	0.121995	9.79138	0.00406859	7.59382	1.40612	0.475839
1738	2.22875	0.656972	0.00992302	0.616711	3.02067	0.143767
1739	0.500752	0.214758	0.0242016	4.55917	9.8288	6.01121
1740	9.91969	4.20854	0.0590261	0.37026	0.219336	1.81619
1741	0.199174	2.06119	0.00206559	2.49648	0.471185	0.780365
1742	1.41513	0.14794	0.00503783	0.10643	1.01221	0.235775
1743	0.817549	2.75625	0.01186	0.786811	2.17447	9.85825
1744	3.77204	0.900993	0.0289257	5.30508	4.49824	2.97852
1745	0.177195	0.464147	0.0705479	0.430837	0.100381	0.899913
1746	2.84778	7.2458	0.00246879	3.18506	0.326625	0.386667
1747	0.334825	0.605197	0.00602121	0.235915	0.701666	0.116825
1748	6.11698	0.188084	0.0146853	1.74405	1.50734	4.88471
1749	0.244399	5.8085	0.0345719	0.141638	3.23812	1.47584
1750	1.32579	1.55123	0.0843187	1.04709	6.95623	0.445902
1751	0.678358	0.129565	0.00102123	6.96779	0.155233	0.191591
1752	5.36904	2.53903	0.00297251	0.565869	0.505104	5.63302
1753	0.109267	1.22275	0.00724976	4.18332	1.08508	2.42035
1754	1.841	0.343477	0.0176817	0.309855	2.331	0.711727
1755	0.486326	6.39928	0.0413325	2.29067	5.00754	0.215037
1756	7.78964	0.534492	0.00121197	0.18603	0.111747	8.99115
1757	0.225141	0.275344	0.0035277	1.37527	0.231166	2.71654
1758	1.55704	4.40824	0.00860383	9.27278	0.752177	1.16722
1759	0.97538	1.44102	0.0209842	0.395319	1.61585	0.352657
1760	3.62649	0.112516	0.051179	2.92248	3.47122	0.10655
1761	0.139146	3.47478	0.00144854	0.216466	7.45698	4.45507
1762	2.61161	0.927981	0.0042163	1.60027	0.166408	1.34603
1763	0.370896	0.303349	0.0102833	0.129962	0.357482	0.57835
1764	7.34729	9.36816	0.0250802	0.876268	1.16319	0.174739
1765	0.293555	0.743905	0.0611691	6.47801	2.4988	5.13756
1766	1.0411	0.208967	0.00179363	0.526093	5.36801	2.20746
1767	0.617919	3.80676	0.00522074	3.88926	0.119791	0.66695
1768	4.27342	1.96105	0.0122906	0.288075	0.257338	0.286569
1769	0.130362	0.163795	0.0299759	2.12966	0.552823	8.42549
1770	2.19641	2.62235	0.0731092	0.172954	1.7988	2.54563
1771	0.527925	0.857222	0.00214374	1.16614	3.7211	1.09378
1772	8.89477	0.419836	0.00623982	8.62098	7.99378	0.33047
1773	0.181021	8.22736	0.0152185	0.700128	0.178387	0.141993
1774	1.51218	0.552031	0.0358271	5.17586	0.383216	4.17478
1775	0.805686	0.180454	0.08738	0.198621	0.823237	1.22764
1776	3.92509	5.57287	0.00105831	1.46835	2.67868	0.52748
1777	0.156824	1.73195	0.00258114	0.119248	5.75443	0.15937
1778	3.10661	0.124309	0.00751297	0.804029	0.128414	6.66359
1779	0.355533	2.31598	0.0183236	5.94396	0.275863	2.0133
1780	5.99022	1.19308	0.0431372	0.482722	0.592618	0.608287
1781	0.256037	0.390007	0.00126489	3.25476	1.27308	0.261363
1782	1.18131	6.13968	0.00308498	0.264326	4.14241	7.68441
1783	0.740014	0.51281	0.00897949	1.95409	8.89885	3.30177
1784	5.1178	0.251156	0.0219004	0.158696	0.191228	0.997578
1785	0.107003	4.9218	0.0534136	1.07001	0.410802	0.301403
1786	1.91569	1.31442	0.00150114	7.91027	0.882499	0.129504
1787	0.430416	0.109786	0.00366117	0.64241	1.89581	3.80758
1788	8.52635	3.39046	0.0106566	4.33145	6.16867	1.63601
1789	0.215331	1.03029	0.0259908	0.351766	0.137658	0.494294
1790	1.70429	0.289413	0.0633899	2.60051	0.295722	0.149343
1791	0.872025	8.49734	0.00185875	0.101114	0.635279	6.24436
1792	3.24221	0.709731	0.00437582	0.747512	1.36473	1.88664
1793	0.152306	0.232005	0.0127368	5.52615	2.93175	0.810633
1794	2.49781	3.71438	0.0310642	0.448791	9.53945	0.24492
1795	0.405973	1.91347	0.0757635	3.02597	0.212879	7.20096
1796	6.50261	0.149406	0.00222157	0.245746	0.457314	3.09404
1797	0.305466	2.92785	0.00541826	1.81673	0.946026	0.909834
1798	1.13573	0.781916	0.015771	0.132806	2.03228	0.390929
1799	0.589005	0.402805	0.0371279	0.981796	4.36582	0.118113
1800	4.66183	7.89361	0.0905524	7.25815	0.147568	3.47268
1801	0.116156	0.626814	0.00109673	0.58945	0.317009	1.49211
1802	2.30099	0.176075	0.00267485	3.97437	0.68101	0.450818
1803	0.516985	5.0833	0.00652379	0.322767	1.46297	0.193703
1804	9.44489	1.66169	0.0189889	2.38613	3.14279	5.69512
1805	0.197474	0.138791	0.0447033	0.176739	6.75145	1.72069
1806	1.33833	2.22203	0.00131081	1.30658	0.228204	0.739332
1807	0.838376	1.14468	0.00319698	9.65919	0.490234	0.223378
1808	3.86813	0.355745	0.00779722	0.375574	1.05314	9.33988
1809	0.167579	6.97141	0.0226955	2.77651	2.26238	2.8219
1810	2.82347	0.464272	0.0553528	0.225487	4.68009	0.852594
1811	0.318799	0.23917	0.00156668	1.66696	0.104439	0.366335
1812	6.31527	4.68692	0.00382102	0.12347	0.33983	0.110682
1813	0.252322	1.45661	0.00931923	0.912783	0.730033	4.62786
1814	1.26233	0.104547	0.0271256	6.74796	1.56828	1.39824
1815	0.672568	3.06954	0.0661576	0.499816	3.36903	0.422455
1816	5.61838	1.00341	0.0019399	3.695	7.23746	0.181517
1817	0.111485	0.328005	0.00453469	0.300079	0.161509	5.33682
1818	1.87837	9.46953	0.0110598	2.2184	0.525524	2.29308
1819	0.457614	0.679666	0.032192	0.164315	1.12895	0.674303
1820	7.71014	0.211228	0.0785141	1.21474	2.42524	0.20373
1821	0.2352	4.13935	0.00230223	8.98022	5.20998	8.51838
1822	1.6048	2.13239	0.00561498	0.655235	0.116264	2.5737
1823	0.952487	0.145508	0.0132187	4.84397	0.240511	1.10584
1824	3.44709	2.85145	0.0384758	0.206509	0.782585	0.334113
1825	0.137726	0.871377	0.09384	1.39239	1.68117	0.100947
1826	2.72829	0.44889	0.00113655	0.113079	3.61155	4.22081
1827	0.379704	7.1867	0.00277197	0.835961	7.75845	1.27525
1828	7.1266	0.600261	0.00676064	6.18003	0.173135	0.547939
1829	0.277157	0.19622	0.0159158	0.45775	0.371934	0.165551
1830	1.03048	5.76113	0.0463263	3.38402	1.21022	6.92204
1831	0.645526	1.61833	0.0013584	0.274824	2.59983	2.09139
1832	4.40451	0.125654	0.00331305	1.853	5.58503	0.63188
1833	0.127302	2.46239	0.00808031	0.150486	0.124634	0.271501
1834	2.08775	1.2685	0.0197073	1.1125	0.267742	7.98246
1835	0.551511	0.338768	0.0573625	8.22443	0.575172	3.42983
1836	9.29216	6.63871	0.00162356	0.609177	1.87152	1.03627
1837	0.184696	0.527165	0.00395975	4.50348	3.87154	0.313093
1838	1.46182	0.271569	0.00965757	0.365737	8.31696	0.134527
1839	0.75812	4.27518	0.0235542	2.46599	0.185598	3.95526
1840	4.11257	1.39752	0.0685595	0.10513	0.398709	1.69946
1841	0.164314	0.116726	0.00201033	0.7772	0.856518	0.499744
1842	2.96166	3.42714	0.00473269	5.24027	2.78698	0.15099
1843	0.348215	0.962702	0.0115427	0.425574	5.98707	6.3132
1844	5.71072	0.29919	0.0281519	3.14615	0.133606	1.90743
1845	0.268266	9.23973	0.0819422	0.255506	0.287016	0.819569
1846	1.23774	0.771738	0.00240275	1.70024	0.616576	0.24762
1847	0.700742	0.202659	0.00586014	0.13808	1.32455	7.28035
1848	4.97875	3.97143	0.0136792	1.02079	4.30988	3.12815
1849	0.101324	1.94506	0.0333627	6.88267	9.25861	0.945123
1850	2.00719	0.162459	0.0971094	0.558957	0.198959	0.406092
1851	0.450974	2.60096	0.00117615	4.13221	0.42741	0.122694
1852	8.12852	0.850231	0.00286854	0.335586	0.918176	3.60737
1853	0.210899	0.437997	0.00699619	2.26269	1.97245	1.54998
1854	1.76177	7.97902	0.0164703	0.183758	6.41806	0.468303
1855	0.913677	0.572686	0.04017	1.35847	0.143223	0.201216
1856	3.39707	0.17798	0.00140573	9.15951	0.307677	5.91601
1857	0.143374	5.49647	0.00342848	0.39049	0.660961	1.78743
1858	2.41565	1.79675	0.00836183	2.88678	1.4199	0.768008
1859	0.41439	0.122605	0.020394	0.213822	3.05027	0.232042
1860	6.79599	2.40263	0.0480111	1.58073	9.9251	9.70214
1861	0.302475	1.15707	0.00168012	0.128374	0.221485	2.93135
1862	1.08	0.378235	0.00409771	0.949035	0.475802	0.861993
1863	0.575423	6.05551	0.00999405	6.39888	0.984272	0.370373
1864	4.80686	0.50578	0.0243748	0.519666	2.11444	0.111903
1865	0.121396	0.260553	0.0594486	3.84175	4.54232	4.67888
1866	2.27847	4.85432	0.00208037	0.284555	0.101365	1.41365
1867	0.488312	1.3636	0.00489758	2.10364	0.329825	0.427113
1868	9.67326	0.106472	0.0119449	0.170841	0.708542	0.183518
1869	0.202249	3.28812	0.0291327	1.26298	1.52211	5.39566
1870	1.39871	1.07486	0.0710528	8.4044	3.26985	2.31836
1871	0.830169	0.287053	0.00248646	0.682539	7.02439	0.700456
1872	3.67833	8.86491	0.00606431	5.04583	0.156754	0.211632
1873	0.172793	0.703942	0.0142765	0.196194	0.510053	8.84877
1874	2.91131	0.230113	0.0348194	1.45041	1.09571	2.67352
1875	0.333183	3.59553	0.0849222	0.117791	2.35384	1.14873
1876	6.25345	1.85224	0.00102854	0.794207	4.85262	0.347072
1877	0.237525	0.154706	0.00299379	5.87135	0.10829	0.104862
1878	1.2885	2.88231	0.00730166	0.476825	0.232631	4.38452
1879	0.68651	0.809655	0.0170683	3.52504	0.756945	1.32471
1880	5.28891	0.39654	0.0416284	0.261097	1.62609	0.569191
1881	0.11058	7.77083	0.00122065	1.93022	3.49323	0.171972
1882	1.78922	0.64905	0.00355295	0.156757	7.50426	5.0562
1883	0.472648	0.170441	0.00866542	1.05694	0.167463	2.1725
1884	7.96343	5.26364	0.0211344	7.81364	0.359748	0.638846
1885	0.224037	1.63584	0.0497542	0.634562	1.17057	0.274494
1886	1.59177	0.136632	0.00145891	4.69114	2.51465	8.07046
1887	0.997141	2.18747	0.00424648	0.347469	5.40204	2.43836
1888	3.5364	1.12688	0.0103569	2.56875	0.12055	1.04769
1889	0.141294	0.368366	0.0252598	0.109511	0.249377	0.316545
1890	2.58132	6.74833	0.0616069	0.73838	0.53572	0.13601
1891	0.376621	0.484355	0.00174369	5.45864	1.74315	3.99887
1892	7.4607	0.237219	0.00507539	0.443308	3.74469	1.2082
1893	0.286262	4.64869	0.0123785	2.94995	8.04446	0.519127
1894	1.06433	1.51962	0.0301904	0.239572	0.179518	0.156846
1895	0.614887	0.103694	0.0736325	1.77109	0.385645	6.55806
1896	4.36876	3.20232	0.00215908	0.143834	0.828456	1.98142
1897	0.13327	0.973119	0.00628448	0.969802	2.69567	0.598654
1898	2.13103	0.318104	0.0147948	7.16948	5.79091	0.257224
1899	0.533369	9.82384	0.0360836	0.582249	0.129228	7.56272
1900	8.74725	0.670348	0.0880054	3.92582	0.277612	3.24948
1901	0.182888	0.219131	0.00106588	0.318824	0.596375	0.98178
1902	1.52777	4.0826	0.00259962	2.35698	1.2337	0.29663
1903	0.781706	2.10315	0.00756675	0.191415	4.01425	0.127453
1904	4.01773	0.141115	0.0178135	1.29062	8.62355	3.74728
1905	0.156252	2.76538	0.043446	9.54119	0.19244	1.6101
1906	3.09528	0.90398	0.00127394	0.406762	0.413407	0.473466
1907	0.363925	0.442736	0.00310706	2.7426	0.888093	0.14305
1908	5.8488	7.4556	0.00904377	0.222732	1.90783	5.98123
1909	0.260318	0.592032	0.0220572	1.6466	6.20778	1.80714
1910	1.16909	0.19353	0.0515605	0.121962	0.138531	0.776475
1911	0.732358	5.97669	0.00151188	0.901633	0.297596	0.2346
1912	5.20338	1.56948	0.00368738	6.66552	0.639306	9.8091
1913	0.104477	0.131089	0.0107329	0.541322	1.37338	2.96367
1914	1.96091	2.44231	0.0261769	3.64986	2.95033	0.895426
1915	0.428846	1.25816	0.0638436	0.296413	9.59992	0.384739
1916	8.49525	0.336005	0.001807	2.1913	0.206293	0.116243
1917	0.220414	6.58457	0.00440715	0.160187	0.443166	4.86035
1918	1.65845	0.549969	0.012828	1.18422	0.952023	1.46848
1919	0.883621	0.263372	0.0312865	8.75462	2.04517	0.443679
1920	3.19786	4.43514	0.0763058	0.710982	4.39349	0.190636
1921	0.150222	1.37836	0.00223747	4.7938	0.148503	5.60493
1922	2.53103	0.115126	0.00526741	0.20437	0.319019	2.40828
1923	0.395054	3.55537	0.015332	1.51085	0.685327	0.727624
1924	6.65609	0.949505	0.0373936	0.111908	1.47224	0.21984
1925	0.312676	0.310385	0.0912005	0.827302	3.16272	9.19198
1926	1.13159	8.96083	0.00110458	6.11602	6.79425	2.77721
1927	0.602907	0.748444	0.002694	0.453009	0.22965	1.19329
1928	4.55177	0.199881	0.00634216	3.34897	0.493342	0.350898
1929	0.118098	3.91699	0.0184602	0.271977	1.02056	0.106018
1930	2.33947	2.01784	0.0450233	2.01065	2.19239	4.43285
1931	0.511636	0.160232	0.00132019	0.148927	4.70976	1.33932
1932	9.60282	2.69828	0.00321986	1.10098	0.105102	0.575466
1933	0.192812	0.824567	0.00785303	8.13924	0.341984	0.173868
1934	1.36992	0.424776	0.022858	0.602867	0.734661	5.11194
1935	0.858165	8.32417	0.0538118	4.45683	1.57822	2.19645
1936	3.85403	0.568016	0.00157789	0.361949	3.39039	0.663624
1937	0.171535	0.185679	0.00384838	2.67579	7.28334	0.28514
1938	2.73856	5.45165	0.00938593	0.104041	0.162533	8.38348
1939	0.321985	1.7821	0.0273198	0.76915	0.528856	2.53294
1940	6.37838	0.118607	0.0666312	5.68611	1.1361	1.08833
1941	0.248059	2.3243	0.0018726	0.415663	2.44062	0.328822
1942	1.27495	1.19737	0.00456715	3.07288	5.0488	0.141285
1943	0.652343	0.372119	0.011139	0.249555	0.112667	4.15397
1944	5.44943	6.26642	0.0324224	1.68263	0.242036	1.25506
1945	0.113937	0.497603	0.0790761	0.13665	0.787547	0.539261
1946	1.86856	0.25634	0.0023187	1.01022	1.69183	0.162929
1947	0.467676	5.0234	0.00545865	7.46824	3.63445	6.81242
1948	7.51622	1.31915	0.0133133	0.553167	7.80764	2.05827
1949	0.229284	0.11018	0.0387512	4.08941	0.174233	0.605254
1950	1.62906	3.23496	0.0945117	0.33211	0.374292	0.26006
1951	0.941143	1.05748	0.00114468	2.23925	1.21789	7.6461
1952	3.4992	0.282412	0.00279181	0.181855	2.61631	3.28531
1953	0.134262	8.72159	0.00657242	1.3444	5.62043	0.992604
1954	2.65967	0.728461	0.0160297	9.93879	0.125424	0.2999
1955	0.388052	0.22261	0.0466579	0.386445	0.259459	0.128858
1956	7.08939	3.74872	0.00136812	2.85688	0.557378	3.7886
1957	0.283251	1.83599	0.00333676	0.232014	1.81362	1.62785
1958	1.00118	0.153349	0.00813815	1.56435	3.89608	0.49183
1959	0.627171	3.00512	0.0191587	0.127044	8.36968	0.148599
1960	4.45604	0.802552	0.0557655	0.939205	0.186775	6.21322
1961	0.125362	0.413435	0.00163518	6.33259	0.401236	1.87723
1962	2.11218	7.53157	0.00398809	0.514284	0.861948	0.806591
1963	0.557962	0.629066	0.0097267	3.80196	2.80464	0.243699
1964	9.02795	0.168	0.0237228	0.308765	6.02503	7.16505
1965	0.188756	5.18824	0.0690503	2.05465	0.134453	3.07862
1966	1.45419	1.69599	0.00195436	0.166863	0.288835	0.930156
1967	0.774788	0.134675	0.00476656	1.23357	0.620485	0.399661
1968	4.20299	2.2679	0.0116253	8.31735	1.28357	0.120751
1969	0.160182	1.09218	0.0283534	0.675469	4.17654	3.55024
1970	3.00642	0.357024	0.0825288	4.99356	8.97218	1.52544
1971	0.344068	6.99646	0.00241994	0.194162	0.20022	0.447636
1972	5.79704	0.477417	0.00565683	1.43539	0.43012	0.192336
1973	0.272321	0.245941	0.0137966	0.116571	0.923997	5.65493
1974	1.20661	4.5821	0.0336491	0.861777	1.98496	1.70855
1975	0.716149	1.49785	0.097943	5.81054	6.45875	0.734114
1976	4.95276	0.100501	0.00118624	0.471886	0.144131	0.221801
1977	0.103552	3.10373	0.00289317	3.48853	0.309627	9.27397
1978	2.05133	1.01458	0.00681104	0.258392	0.665152	2.80199
1979	0.437413	0.315313	0.0166117	1.91022	1.4289	0.846577
1980	8.20974	9.73765	0.0405148	0.155133	3.06961	0.363749
1981	0.207335	0.664467	0.00141779	1.14686	9.98802	0.109901
1982	1.732	0.217208	0.00345791	7.7327	0.214633	4.5952
1983	0.922807	4.25655	0.00843361	0.627989	0.461082	1.38837
1984	3.29492	2.0384	0.0198542	4.64255	0.990512	0.419474
1985	0.14665	0.146304	0.0484232	0.34387	2.12785	0.180236
1986	2.40506	2.72577	0.00169455	2.54214	4.57111	5.29916
1987	0.412574	0.891031	0.00413289	0.108377	0.102007	2.2769
1988	6.95127	0.459015	0.0100798	0.719831	0.331916	0.687929
1989	0.295117	7.3488	0.0245841	5.32151	0.713033	0.207847
1990	1.09725	0.613801	0.0578753	0.432171	1.53176	8.69051
1991	0.569049	0.187571	0.00202532	3.19492	3.29058	2.6257
1992	4.75362	5.79267	0.00493962	0.236646	7.06892	1.12819
1993	0.123335	1.547	0.0120474	1.74946	0.157748	0.331755
1994	2.22304	0.129211	0.0293828	0.142077	0.513287	0.100235
1995	0.49947	2.53211	0.0716627	0.957955	1.06181	4.19102
1996	9.89428	1.24013	0.0025078	7.0819	2.28102	1.26625
1997	0.201362	0.34836	0.00590382	0.575136	4.90017	0.544072
1998	1.43067	6.38183	0.014399	4.25183	0.109351	0.164383
[truncated: 18,002 more rows]
