# Supplementary material for: A signal cascade originated from epidermis defines apical-basal patterning of Arabidopsis shoot apical meristems
Source: Nat Commun. 2020 Mar 5;11:1214. doi: 10.1038/s41467-020-14989-4 (PMC7058014; doi:10.1038/s41467-020-14989-4)
Supplement: Supplementary file 6 — Supplementary Data 3 [file 41467_2020_14989_MOESM6_ESM.xlsx]

## Sheet: Sheet1
Supplementary Data 3. Random parameter values (173 sets from the 20,000 sets in Supplementary Data 2) for the six key model parameters. These values lead to simulated HAM gene expression patterns qualitatively comparable to experimental observations.
No. of Parameter Set	Corresponding Set No. in Random Search Shown in Table S4	kmirp (/h)	kmirn (/h)	Dmir171 (area a.u./h)	khrp (concentration a.u./h)	khrnm (/(concentration a.u.•h))	khrnh (/h)
1	176	4.147	0.15623	0.0011153	5.4445	3.1956	1.4254
2	191	0.92133	0.23762	0.0018907	0.40571	1.1479	0.16877
3	532	6.3401	0.61586	0.0030762	1.2948	0.98371	0.65392
4	628	5.9215	0.9571	0.0072809	2.3401	8.3649	0.36238
5	754	3.1174	1.105	0.017288	1.9461	6.0597	0.28206
6	1127	0.60445	0.1783	0.0029683	0.91439	1.966	0.19314
7	1216	3.3244	0.49933	0.0020075	2.3605	5.2258	1.2047
8	1342	1.7515	0.59623	0.0047598	1.989	3.6455	0.93766
9	1500	7.8849	2.7176	0.086141	0.4231	0.99981	0.13252
10	1946	1.8686	0.25634	0.0023187	1.0102	1.6918	0.16293
11	2096	4.1038	0.43354	0.002336	4.2078	6.4997	1.1849
12	2184	4.5747	2.3573	0.022381	0.77153	5.113	0.25136
13	2327	0.66835	0.11784	0.0027523	4.5988	5.9129	0.20535
14	2336	3.4429	0.16265	0.0016701	1.7592	0.94168	0.16687
15	2431	0.88589	0.49387	0.0013127	0.43008	3.6018	0.21567
16	2672	4.0327	0.37387	0.0053127	2.5329	1.6979	1.27
17	2786	2.6154	0.10391	0.0015358	1.3809	0.51434	0.32746
18	2882	2.4223	0.19235	0.0035136	2.2719	2.8975	0.18645
19	3103	0.96162	1.1167	0.0070162	0.46803	8.0009	0.18718
20	3146	2.2561	0.15839	0.0021653	5.1591	3.372	0.23928
21	3206	1.1177	0.18868	0.001372	1.1089	2.3471	0.47007
22	3367	0.64704	0.59354	0.004954	0.95485	9.3083	0.24732
23	3376	4.1361	0.54726	0.0010042	0.40049	1.4824	0.20097
24	3452	8.4544	0.12938	0.0027413	7.6135	0.76965	1.3349
25	3482	1.8609	0.38727	0.0033954	3.8993	6.2903	1.871
26	3746	2.6692	0.17388	0.0024802	8.0585	4.8497	2.4667
27	3872	3.452	0.20074	0.0058787	6.7017	3.3831	1.9199
28	3878	1.032	0.42661	0.0070782	1.2064	5.2318	0.40876
29	3896	4.9694	0.27889	0.002093	0.36391	0.18638	0.18472
30	3916	9.6795	0.47947	0.0018276	2.8724	3.0525	1.0546
31	3922	2.9132	1.019	0.00529	0.51707	4.5457	0.15787
32	4247	0.66049	0.32694	0.0060143	1.7017	7.94	0.17067
33	4312	5.336	0.64655	0.0038167	0.90238	3.8455	0.16169
34	4571	0.48209	0.32078	0.0022516	0.84155	6.2169	0.43028
35	4588	8.9221	1.2616	0.0097851	3.1258	6.8042	0.64358
36	4620	9.3509	4.9842	0.069588	0.79952	3.9018	0.1171
37	4706	2.5545	0.29045	0.0013858	0.50986	0.69068	0.27215
38	4832	3.631	0.33532	0.0032858	0.42963	0.48166	0.14864
39	4841	0.13008	0.31149	0.0019938	0.30899	7.1109	0.12079
40	5096	4.2538	0.18433	0.0024206	0.8898	0.37008	0.27873
41	5372	8.5544	0.35959	0.0059904	3.0822	0.99182	1.1094
42	5446	1.0763	0.62843	0.0022865	1.1755	7.3644	0.60059
43	5621	0.25809	0.1002	0.0024907	1.0318	3.2243	0.12723
44	5642	2.3156	0.34926	0.0050841	1.2599	1.7911	0.21945
45	5768	4.6058	0.39623	0.012489	0.95565	0.82491	0.17046
46	5972	6.2558	0.11717	0.0057479	9.1884	1.4269	0.11755
47	6056	4.4591	0.30616	0.0012949	5.619	5.0912	2.1043
48	6206	1.7715	0.12578	0.0013607	0.23449	0.20318	0.11081
49	6296	5.516	0.11496	0.0022445	4.4848	1.1172	0.29635
50	6326	1.2136	0.2827	0.0011483	2.091	9.1625	0.57493
51	6388	6.0275	0.85417	0.010464	0.27034	0.29442	0.10035
52	6414	1.3433	2.967	0.026447	0.38412	7.2055	0.12197
53	6496	3.5466	0.8061	0.002425	0.75518	5.7852	0.17248
54	6557	0.2307	0.12017	0.0031402	2.2902	8.3327	0.10238
55	6578	3.0173	0.40957	0.0066878	1.468	3.0561	0.25113
56	6799	0.86198	1.7562	0.036993	0.5761	8.4677	0.25903
57	6842	2.033	0.21406	0.0047155	3.0347	3.5565	0.33113
58	7106	2.4116	0.11381	0.0014345	6.2834	4.139	0.42495
59	7232	3.3425	0.13581	0.0033772	5.2946	1.9128	0.33984
60	7292	8.3553	0.25497	0.0045231	2.3814	1.2825	0.6498
61	7324	7.5938	1.0263	0.03977	0.60798	0.76373	0.11508
62	7556	6.6218	0.13334	0.0013191	4.9229	1.4926	0.85667
63	7618	2.3934	1.3089	0.012021	0.6449	4.8124	0.21264
64	7744	3.3564	1.5629	0.029518	0.53632	3.3571	0.16517
65	7778	2.5483	0.25735	0.0074003	7.4972	9.2259	0.37966
66	7948	9.4336	0.69779	0.013586	5.158	5.827	0.1139
67	7976	4.4067	0.21885	0.0011685	4.0131	6.811	1.1969
68	7991	0.6999	0.33286	0.0020668	0.29848	2.356	0.1456
69	8008	4.8133	0.83072	0.0086087	1.1087	3.9057	0.21778
70	8146	2.8662	0.60347	0.0021603	1.4273	6.5158	0.52576
71	8284	8.0421	1.7143	0.021304	3.8973	6.9107	0.86684
72	8366	1.4353	0.13886	0.0020381	6.8969	5.5485	1.2284
73	8548	7.493	0.8915	0.015668	8.0565	8.0425	1.6255
74	8584	4.5715	1.1875	0.019579	0.6686	1.0203	0.33196
75	8927	0.97582	0.39349	0.0026242	0.67251	6.1117	0.16697
76	8936	4.261	0.36349	0.0015811	0.27838	0.97334	0.13205
77	8944	3.9385	0.98205	0.03272	2.4979	6.6891	0.24974
78	8988	7.7364	2.3456	0.010158	1.0686	9.1416	0.13718
79	8996	7.1088	0.11119	0.0024222	5.519	0.65261	0.25943
80	9191	0.62312	0.21999	0.0019169	0.72025	4.6958	0.22016
81	9300	6.1641	3.8712	0.090734	0.31185	2.052	0.11457
82	9626	1.8637	0.16339	0.0010034	7.5849	7.4124	3.6414
83	9784	5.0399	0.74196	0.021672	1.7924	2.0329	0.50194
84	9902	1.443	0.17095	0.0025725	0.29245	0.20636	0.14894
85	9992	4.663	0.24663	0.0048881	2.9306	1.1824	0.56766
86	10031	0.75832	0.16628	0.0012715	0.98453	1.4821	0.44248
87	10054	1.0796	0.70845	0.018393	0.65829	3.6587	0.1409
88	10088	4.3671	0.45314	0.0096914	9.2023	9.6822	0.22166
89	10110	1.6578	4.009	0.048247	0.47905	7.6283	0.16428
90	10136	5.4514	0.22784	0.0014765	1.2966	1.9394	0.19967
91	10412	9.1296	0.4446	0.0036539	4.4915	5.1975	0.79475
92	10444	9.972	1.7597	0.032128	1.2596	1.961	0.10169
93	10483	0.35756	1.0195	0.0082981	0.22166	3.7358	0.11249
94	10676	5.8221	0.19974	0.0011025	9.2823	6.0488	1.0479
95	10976	3.6331	0.148	0.0011589	0.91655	0.5896	0.41233
96	11102	1.5955	0.10652	0.0028508	0.77377	0.4113	0.22517
97	11302	1.0267	0.86943	0.0026926	0.24867	2.1225	0.13493
98	11380	5.9026	2.1103	0.041965	1.4677	5.0854	0.11635
99	11419	0.46325	1.2044	0.031539	0.49958	9.6878	0.12898
100	11462	1.1082	0.14689	0.0040146	2.8909	4.069	0.16488
101	11516	8.5457	0.15091	0.0017704	6.6624	1.8383	2.1636
102	11786	2.3167	0.14409	0.0015024	2.4508	2.1034	0.41568
103	11908	6.6988	0.49276	0.0089878	6.2818	4.5472	0.28767
104	11968	3.3185	0.92506	0.011553	1.5028	3.177	0.55004
105	12238	1.4325	1.0456	0.0098779	0.55194	5.5058	0.10567
106	12376	5.2717	0.75885	0.0010164	0.78966	9.1852	0.25511
107	12420	6.7188	7.0982	0.075937	0.64474	8.0081	0.14013
108	12476	8.3143	0.25206	0.0011805	0.42153	0.17285	0.16751
109	12887	0.69762	0.2826	0.0043544	0.89806	4.9698	0.29653
110	12896	3.5725	0.41371	0.002122	0.71754	1.1505	0.23452
111	12904	4.3249	1.0929	0.018138	3.3357	8.2105	0.44354
112	13168	4.0276	0.61138	0.012876	6.8955	9.588	0.8317
113	13256	4.7447	0.34138	0.0012357	2.6808	7.5425	0.17644
114	13421	0.18204	0.27533	0.0021865	0.39837	6.6176	0.10683
115	13451	0.50927	0.10948	0.001117	0.34985	0.56377	0.14973
116	13706	2.3404	0.39985	0.0013562	1.0056	4.2782	0.34552
117	13762	2.3976	0.58249	0.0042395	1.3758	8.9199	0.5729
118	14036	6.1137	0.13744	0.0015437	8.0406	3.42	0.18546
119	14096	3.871	0.2537	0.0023649	1.7315	2.293	0.35461
120	14222	1.3692	0.19537	0.0058172	1.459	1.6611	0.27544
121	14252	9.0374	0.12276	0.0029719	1.2983	0.13627	0.38607
122	14261	0.27261	0.10601	0.0014482	0.53743	2.0892	0.2147
123	14460	8.3833	2.8313	0.055753	2.1267	5.0359	0.29881
124	14546	2.8625	0.1918	0.0021747	1.3566	0.85842	0.69444
125	14716	8.437	0.52093	0.0019815	0.48995	0.54217	0.21402
126	14851	0.40246	0.47979	0.0011692	0.29692	8.7827	0.13175
127	14936	5.2392	0.10458	0.0015575	2.3675	0.6969	0.7126
128	15206	1.0613	0.11811	0.0013796	0.45631	0.83089	0.20004
129	15212	8.7667	0.20506	0.0040215	8.1986	1.2331	2.9142
130	15296	3.3026	0.15942	0.0021965	8.8427	4.5689	0.53499
131	15388	7.6856	1.175	0.01024	0.53303	1.8242	0.18613
132	15608	5.0966	0.27502	0.0083953	2.5757	1.5534	0.44682
133	15934	1.7635	1.4126	0.02228	0.68838	5.8289	0.14624
134	16116	6.0003	2.2913	0.0020598	0.37996	8.4463	0.18834
135	16138	2.299	0.62015	0.010327	3.4236	9.7061	0.13959
136	16151	0.67199	0.10539	0.0010554	0.43055	0.4988	0.1308
137	16172	9.2999	0.34065	0.0054415	0.52574	0.18294	0.22562
138	16532	6.464	0.28332	0.0030372	1.9636	1.7433	0.16521
139	16571	0.44263	0.18771	0.0022794	0.65966	2.1926	0.18313
140	16588	9.9618	0.73825	0.0094944	2.4502	3.6347	0.28144
141	16682	2.0764	0.12236	0.00317	8.0719	4.4217	0.84481
142	16856	5.4002	0.29239	0.0014038	0.87411	0.93582	0.41651
143	17117	0.22529	0.35568	0.0049668	0.49034	6.9819	0.14389
144	17342	1.7384	0.29274	0.0048617	2.7518	6.4826	0.24339
145	17396	5.9667	0.29813	0.0021439	6.2709	1.927	3.1087
146	17507	0.37514	0.22573	0.0035532	0.85389	5.6877	0.14767
147	17572	6.9905	1.7466	0.005459	0.4469	2.7443	0.19855
148	17628	7.8377	2.4832	0.0070488	0.56503	5.7218	0.23785
149	17636	7.3059	0.11771	0.0014695	2.8746	0.42418	0.4378
150	17732	6.8437	0.18574	0.0034829	9.8969	3.4734	0.2498
151	17771	0.53666	0.10078	0.0021171	1.7685	4.3686	0.27691
152	17792	3.2176	0.34286	0.0044695	2.1595	2.4268	0.47763
153	17880	5.3798	3.421	0.04258	0.39595	1.909	0.10112
154	17906	3.1538	0.10628	0.0012489	1.0717	0.73512	0.1229
155	18056	4.6073	0.18235	0.0013128	4.464	2.8242	0.62979
156	18308	6.6547	0.25305	0.0075919	3.1282	0.94227	0.38076
157	18326	1.2751	0.174	0.0011546	0.94363	3.2314	0.17679
158	18602	2.1081	0.33954	0.0028565	3.0263	8.6601	0.70358
159	18728	4.3737	0.41198	0.0070167	4.7931	6.2736	0.5465
160	18772	6.2149	0.92046	0.0063029	2.0543	5.4696	0.21107
161	18866	3.0183	0.17753	0.0020141	6.8574	6.6539	0.92771
162	18902	1.3131	0.23515	0.0025168	0.56909	0.84414	0.26944
163	18946	2.4771	0.56306	0.0022607	0.24392	1.1576	0.10385
164	19024	3.6958	0.86722	0.03645	1.4587	2.7641	0.13112
165	19063	0.72537	0.46969	0.0091519	0.53729	3.4765	0.1022
166	19084	9.5111	1.6008	0.019353	0.59838	1.275	0.2507
167	19157	0.24393	0.14161	0.0030556	1.6144	6.4038	0.4372
168	19166	1.5593	0.13155	0.0018541	1.1764	0.98208	0.35527
169	19316	5.8375	0.21133	0.0019352	4.9001	3.773	1.8167
170	19348	6.3977	0.85064	0.013738	1.3563	1.4834	0.33057
171	19442	3.141	0.25662	0.0045867	4.0827	2.7332	1.4141
172	19526	1.0911	0.10872	0.0010705	4.3952	9.7521	0.25959
173	19832	5.213	0.16287	0.0032813	7.1098	1.47	1.4482
