# Supplementary material for: A signal cascade originated from epidermis defines apical-basal patterning of Arabidopsis shoot apical meristems
Source: Nat Commun. 2020 Mar 5;11:1214. doi: 10.1038/s41467-020-14989-4 (PMC7058014; doi:10.1038/s41467-020-14989-4)
Supplement: Supplementary file 25 — Source Data [file 41467_2020_14989_MOESM25_ESM.xlsx]

## Sheet: Fig. 2
Source data Fig. 2. ATML1 and PDF2 directly activate MIR171A.
Fig. 2b Yeast one hybrid (Y1H) assays investigating the interactions betweem ATML1/PDF2 protein and MIR171A promoter DNA
pMIR171A::lacZ
Biological replicates	1	2	3	AVERAGE	SE	P-VALUE
AD	1.04075	1.08083	0.878424	0.999999	0.0618791
AD-ATML1	7.92462	6.99396	8.13224	7.68361	0.349994	4.70913e-05
AD-PDF2	3.7804	3.31589	2.50109	3.19913	0.373892	0.00438698
Fig. 2c Y1H assays show that ATML1 and PDF2 proteins directly bind to the DNA fragment MIR171A-F1.
pMIR171A-F1::lacZ
Biological replicates	1	2	3	4	5	AVERAGE	SE	P-VALUE
AD	0.85774	0.96694	0.896241	0.982084	1.297	1	0.0776608
AD-ATML1	8.56512	6.72722	5.76908	5.82418	4.94968	6.36705	0.617352	2.52964e-05
AD-PDF2	4.68857	4.84413	3.05061	4.3241	4.0791	4.1973	0.316597	9.80694e-06
Fig. 2d Y1H assays show that ATML1 and PDF2 proteins directly bind to the DNA fragment MIR171A-F2.
pMIR171A-F2::lacZ
Biological replicates	1	2	3	4	5	AVERAGE	SE	P-VALUE
AD	0.93193	0.946302	1.39323	0.85121	0.877331	1	0.0998327
AD-ATML1	83.9339	90.8059	105.255	74.1829	79.7242	86.7804	5.3577	2.32525e-07
AD-PDF2	59.1192	46.7637	51.0919	46.6289	56.7294	52.0666	2.55069	4.06528e-08
Fig. 2e Y1H assays show that ATML1 and PDF2 proteins directly bind to the DNA fragment MIR171A-F3.
pMIR171A-F3::lacZ
Biological replicates	1	2	3	4	5	AVERAGE	SE	P-VALUE
AD	0.738065	1.05038	1.01016	0.987756	1.21364	1	0.0764991
AD-ATML1	16.5366	11.0817	10.0467	10.0236	11.2151	11.7807	1.21494	2.08618e-05
AD-PDF2	3.93565	5.72342	4.04958	7.56955	3.26267	4.90817	0.779044	0.00106259
Fig. 2l Dual luciferase assays investigating the effect of transient expressed ATML1 effector on pMIR171A::LUC reporter activities
control:
Biological replicates	1	2	3	4	5	6	7	AVERAGE	SE	P-VALUE
LUC/REN	0.0820432	0.0708003	0.0412669	0.0745357	0.0641457	0.0581081	0.0702066	0.0658724	0.00499598	1.85283e-07
ATML1:
Biological replicates	1	2	3	4	5	6	7	8	9	AVERAGE	SE
LUC/REN	0.517152	0.387832	0.426098	0.365457	0.72656	0.701465	0.578156	0.645059	0.599684	0.549718	0.0445965

## Sheet: Fig. 3
Source data Fig.3 ATML1 and PDF2 directly activate MIR171B.
Fig. 3b Y1H assays investigating the interactions betweem ATML1/PDF2 protein and MIR171B promoter DNA
Biological replicates	1	2	3	AVERAGE	SE	P-VALUE
AD	1.13225	0.571482	1.29627	1	0.219429
AD-ATML1	16.8458	20.0913	23.0852	20.0075	1.80166	0.000469878
AD-PDF2	8.86582	8.08557	8.1045	8.35196	0.256987	2.64065e-05
Fig. 3c Y1H assays show that ATML1 protein directly bind to two fragments from the MIR171B promoter: the MIR171B-F3 and MIR171A-F4.
pMIR171B-F1::lacZ
Biological replicates	1	2	3	4	5	Average	SE
AD	0.916935	0.854977	0.994408	1.17104	1.06264	1	0.055291
AD-ATML1	1.45302	1.47041	1.51581	1.54083	1.07622	1.41126	0.0852096
pMIR171B-F2::lacZ
Biological replicates	1	2	3	4	5	Average	SE
AD	1.10761	1.02974	0.925872	0.86318	1.0736	1	0.0458779
AD-ATML1	1.24487	0.97126	1.4011	1.0217	1.11691	1.15117	0.0779569
pMIR171B-F3::lacZ
Biological replicates	1	2	3	4	5	Average	SE	P-VALUE
AD	1.22194	1.00853	0.847819	1.17162	0.750095	1	0.0906628
AD-ATML1	18.7109	15.1352	15.6505	13.1426	13.494	15.2266	0.991797	5.6246e-07
pMIR171B-F4::lacZ
Biological replicates	1	2	3	4	5	Average	SE	P-VALUE
AD	0.498091	1.63771	0.945572	0.847707	1.07092	1	0.185711
AD-ATML1	5.91295	5.4611	5.53816	6.46129	4.47095	5.56889	0.326557	1.9355e-06
pMIR171B-F5::lacZ
Biological replicates	1	2	3	4	5	Average	SE
AD	1.10146	0.876436	0.94059	1.08345	0.99806	1	0.0424619
AD-ATML1	1.25942	0.986932	0.895493	1.05977	0.940768	1.02848	0.063803
Fig. 3d Y1H assays show that PDF2 protein directly bind to two fragments from the MIR171B promoter: the MIR171B-F3 and MIR171A-F4.
pMIR171B-F1::lacZ
Biological replicates	1	2	3	4	5	Average	SE
AD	0.916935	0.854977	0.994408	1.17104	1.06264	1	0.055291
AD-PDF2	1.20103	1.27337	1.50468	1.38121	1.51	1.37406	0.0615101
pMIR171B-F2::lacZ
Biological replicates	1	2	3	4	5	Average	SE
AD	1.10761	1.02974	0.925872	0.86318	1.0736	1	0.0458779
AD-PDF2	1.40603	1.45953	1.23956	1.31063	1.43137	1.36942	0.0409998
pMIR171B-F3::lacZ
Biological replicates	1	2	3	4	5	Average	SE	P-VALUE
AD	1.22194	1.00853	0.847819	1.17162	0.750095	1	0.0906628
AD-PDF2	3.10342	3.56893	3.5532	3.17049	3.97429	3.47407	0.157325	8.0996e-07
pMIR171B-F4::lacZ
Biological replicates	1	2	3	4	5	Average	SE	P-VALUE
AD	0.498091	1.63771	0.945572	0.847707	1.07092	1	0.185711
AD-PDF2	2.19911	1.98362	1.84466	2.05219	2.09809	2.03554	0.0591934	0.00071731
pMIR171B-F5::lacZ
Biological replicates	1	2	3	4	5	Average	SE
AD	1.10146	0.876436	0.94059	1.08345	0.99806	1	0.0424619
AD-PDF2	1.20445	1.03787	0.96167	1.40718	1.111	1.14443	0.076978
Fig. 2i Dual luciferase assays investigating the effect of transient expressed ATML1 effector on pMIR171B::LUC reporter activites
Control:
Biological replicates	1	2	3	4	5	6	AVERAGE	SE	P-VALUE
LUC/REN	0.06744	0.0398112	0.0379926	0.0420256	0.0295502	0.0520235	0.0448072	0.00540441	0.000336731
ATML1:
Biological replicates	1	2	3	4	5	6	AVERAGE	SE
LUC/REN	0.114688	0.123213	0.1069	0.122342	0.0868665	0.0640521	0.10301	0.00950738

## Sheet: Fig. 4
Source data Fig.4 ATML1 binds to the promoters of MIR171C and MIR170
Fig. 4b Yeast one hybrid (Y1H) assays investigating the interactions betweem ATML1/PDF2 protein and MIR171C promoter DNA
pMIR171C::lacZ
Biological replicates	1	2	3	4	5	AVERAGE	SE	P-VALUE
AD	0.917982	0.969226	1.03067	1.01708	1.06504	1	0.0256291
AD-ATML1	3.83389	2.94753	3.23015	3.06364	2.62276	3.1396	0.200003	5.44218e-06
AD-PDF2	1.70294	1.47756	1.67201	1.62417	1.73388	1.64211	0.0449534
Fig. 4c Y1H assays show that the ATML1 protein directly binds to one fragment (MIR171C-F1) from the MIR171C promoter.
p171c-F1::lacZ
Biological replicates	1	2	3	4	5	Average	SE	P-VALUE
AD	0.925765	1.12765	0.971786	0.958979	1.01582	1	0.0350246
AD-ATML1	8.41912	11.6611	13.0712	10.28	8.58755	10.4038	0.892989	5.79569e-06
p171c-F2::lacZ
Biological replicates	1	2	3	4	5	Average	SE
AD	1.03979	1.01087	0.964357	1.04032	0.944658	1	0.0195713
AD-ATML1	1.80521	1.74727	2.20815	1.67553	1.73629	1.83449	0.0956541
p171c-F3::lacZ
Biological replicates	1	2	3	4	5	Average	SE	P-VALUE
AD	1.11576	1.04249	0.879383	1.0241	0.938271	1	0.0413188
AD-ATML1	1.76817	2.12499	2.37446	2.06511	2.17224	2.101	0.0981053	6.59653e-06
Fig. 4e Y1H assays investigating the interactions betweem ATML1/PDF2 protein and MIR170 promoter DNA
pMIR170::lacZ
Biological replicates	1	2	3	4	5	AVERAGE	SE	P-VALUE
AD	2.70373	0.655819	0.529969	0.565935	0.544543	1	0.426495
AD-ATML1	62.7684	65.0361	65.1824	64.5718	68.799	65.2716	0.98137	6.55847e-12
AD-PDF2	48.5343	53.894	38.4814	46.4528	48.4405	47.1606	2.49694	8.45349e-08
Fig. 4f Y1H assays show that the ATML1 protein directly binds to one fragment (MIR170-F2) from the MIR170 promoter.
p170-F1::lacZ
Biological replicates	1	2	3	4	5	Average	SE	P-VALUE
AD	1.07281	0.947388	0.954484	1.03029	0.995029	1	0.0235406
AD-ATML1	1.10196	0.987299	1.30425	0.862246	0.812229	1.0136	0.0884405
p170-F2::lacZ
Biological replicates	1	2	3	4	5	Average	SE	P-VALUE
AD	0.996345	1.12225	0.994065	0.874267	1.01308	1	0.0393527
AD-ATML1	41.1517	16.0473	29.0338	31.4251	27.9533	29.1222	4.01459	0.000112116
p170-F3::lacZ
Biological replicates	1	2	3	4	5	Average	SE	P-VALUE
AD	0.99787	0.97464	1.06983	0.968001	0.989663	1	0.0182403
AD-ATML1	0.947619	0.608578	0.643595	0.852806	0.640966	0.738713	0.0678954

## Sheet: Fig.5
Source data Fig. 5. Epidermis specific cis-regulatory elements are required for the activation of miR171.
Fig. 5a Yeast one hybrid assays investigating the interactions betweem ATML1 protein and MIR171A/MIR171A-mut promoter DNA
pMIR171A::lacZ
Biological replicates	1	2	3	4	5	AVERAGE	SE	P-VALUE pMIR171A vs pMIR171A-mut
AD	0.785329	1.17087	0.824633	0.923439	1.29571	0.999997	0.0998353
AD-ATML1	16.819	7.59986	10.6251	24.6234	15.4148	15.0164	2.9154	0.01077
pMIR171A-mut::lacZ
Biological replicates	1	2	3	4	5	AVERAGE	SE
AD	0.99916	0.86642	0.980786	1.07254	1.0811	1	0.0387636
AD-ATML1	2.52509	2.54214	4.03471	4.87667		3.49465	0.580872
Fig. 5b Yeast one hybrid assays investigating the interactions betweem PDF2 protein and MIR171A/MIR171A-mut promoter DNA
pMIR171A::lacZ
Biological replicates	1	2	3	4	5	AVERAGE	SE	P-VALUE pMIR171A vs pMIR171A-mut
AD	0.785329	1.17087	0.824633	0.923439	1.29571	0.999997	0.0998353
AD-PDF2	12.2758	6.97912	9.59538	14.7211	10.0547	10.7252	1.30635	0.00182902
pMIR171A-mut::lacZ
Biological replicates	1	2	3	4	5	AVERAGE	SE
AD	0.99916	0.86642	0.980786	1.07254	1.0811	1	0.0387636
AD-PDF2	3.6229	3.61176	3.65753	3.10931	2.57535	3.31537	0.210901
Fig. 5c Dual luciferase assays investigating the effect of transient expressed ATML1 effector on the activities of the pMIR171A::LUC reporter or the pMIR171A-mut::LUC reporter
Control on pMIR171A-mut::LUC
Biological replicates	1	2	3	4	5	6	7	8		Average	SE
LUC/REN	0.0197253	0.0183479	0.0195731	0.0209606	0.0224736	0.0193071	0.0152093	0.0181068		0.019213	0.000756972
Effector ATML1 on pMIR171A-mut::LUC
Biological replicates	1	2	3	4	5	6	7	8		Average	SE
LUC/REN	0.11933	0.107704	0.130732	0.142595	0.118908	0.105712	0.102901	0.113011		0.117612	0.00477769
Control on pMIR171A::LUC
Biological replicates	1	2	3	4	5	6	7	8	9	Average	SE
LUC/REN	0.0848375	0.106879	0.0636973	0.0805593	0.0694945	0.0580853	0.0707063	0.0580916	0.108332	0.0778537	0.00637941
Effector ATML1 on pMIR171A::LUC
Biological replicates	1	2	3	4	5	6	7			Average	SE	P-VALUE pMIR171A vs pMIR171A-mut
LUC/REN	0.577329	0.552581	0.491936	0.444081	0.449572	0.380393	0.514241			0.487162	0.0257435	1.28367e-09

## Sheet: Fig. 7
Source data Fig. 7 The 3D computational model reveals the L1-miR171-HAM regulatory circuit in SAMs.
Fig. 7i qPCR for eGFP
eGFP	Rep1	Rep2	Rep3	Average	SE	P-value
line5-Mock24	0.812319	1.36139	0.904252	1.02599	0.16979	0.000829225
line5-Dex24	2.5808	2.86657	2.81068	2.75268	0.0874451
line9-Mock24	1.0915	0.858077	1.0677	1.00576	0.0741601	0.000430578
line9-Dex24	3.3655	3.12637	3.85953	3.45047	0.215865
Fig. 7j qPCR for MIR171A
MIR171A	Rep1	Rep2	Rep3	Average	SE	P-value
line5-Mock24	0.900729	0.858211	1.29363	1.01753	0.1386	0.000591423
line5-Dex24	4.23524	4.74942	3.72642	4.23702	0.295316
line9-Mock24	1.03468	0.866225	1.11574	1.00555	0.0734876	2.22329e-05
line9-Dex24	5.38968	4.84795	5.30684	5.18149	0.168478
Fig. 7k qPCR for MIR171B
MIR171B	Rep1	Rep2	Rep3	Average	SE	P-value
line5-Mock24	0.921792	0.830371	1.30646	1.01954	0.145866	6.41872e-06
line5-Dex24	5.78037	5.92633	5.76342	5.82337	0.0517119
line9-Mock24	1.00703	0.99496	0.998045	1.00001	0.00362197	2.08018e-05
line9-Dex24	7.9642	7.49739	8.54519	8.00226	0.303071
Fig. 7l qPCR for HAM1
HAM1	Rep1	Rep2	Rep3	Average	SE	P-value
line5-Mock24	1.06265	1.21859	0.77224	1.01783	0.130785	0.00754613
line5-Dex24	0.341411	0.352204	0.389877	0.361164	0.0146906
line9-Mock24	1.07788	0.886363	1.04669	1.00364	0.059328	0.00048848
line9-Dex24	0.377957	0.389994	0.39237	0.386774	0.0044616

## Sheet: Supplementary Figure 2
Source data. Supplementary Figure 2 The GSTATML130-134 protein and the GST protein used for EMSA.

## Sheet: Supplementary Figure 3
Source data. Supplementary Figure 3 Dual-luciferase assay shows that ATML1 activates the expression of a different MIR171B luciferase reporter, pMIR171B::LUC::3’MIR171B.
Control on pMIR171B::LUC::3' region
Biological replicates	1	2	3	4	5	6	7	8	9	Average	SE
LUC/REN	0.0170092	0.0126254	0.0222324	0.0165228	0.0137532	0.0140737	0.009004	0.0111524	0.0145989	0.0145525	0.00126836
Effector ATML1 on pMIR171B::LUC::3' region
Biological replicates	1	2	3	4	5	6	7	8		Average	SE	P-value
LUC/REN	0.0511182	0.0365891	0.0387898	0.028531	0.0304306	0.0416964	0.0290593	0.0294602		0.0357093	0.00282277	3.54711e-06

## Sheet: Supplementary Figure 4
Supplementary Figure 4 Y1H assays investigating the interactions betweem ATML1/PDF2 protein and MIR171B-F6 DNA
pMIR171B-F6::lacZ
Biological replicates	1	2	3	4	5	AVERAGE	SE	P-VALUE
AD	0.834438	1.24011	0.998203	0.97589	0.951359	1	0.0663376
AD-ATML1	2.99066	3.56124	3.69556	3.32083	3.21757	3.35717	0.124758	1.68602e-07
AD-PDF2	2.75289	3.42236	2.70879	3.56989	2.70451	3.03169	0.191222	8.25179e-06

## Sheet: Supplementary Figure 10
Supplementary Figure 10 Parameter Sensitivity Analysis for HAM mRNA level to 6 parameters based on 235 sets of parameter values.
Source Data Below was used to generate the Boxplot of Parameter Sensitivity.
No. of Parameter Set	kmirp	kmirn	Dmir171	khrp	khrnm	khrnh
1	-0.294339	0.561128	-0.267393	1	-0.294339	-0.698373
2	-0.251797	0.439842	-0.189046	1	-0.251797	-0.740814
3	-0.254361	0.446593	-0.193213	1	-0.254361	-0.73826
4	-0.256816	0.453107	-0.197252	1	-0.256816	-0.735814
5	-0.25917	0.459399	-0.20117	1	-0.25917	-0.733468
6	-0.261428	0.465482	-0.204974	1	-0.261428	-0.731217
7	-0.263597	0.471369	-0.208673	1	-0.263597	-0.729055
8	-0.265681	0.477072	-0.212272	1	-0.265681	-0.726976
9	-0.267687	0.482602	-0.215777	1	-0.267687	-0.724975
10	-0.269619	0.487968	-0.219194	1	-0.269619	-0.723048
11	-0.27148	0.493181	-0.222527	1	-0.27148	-0.721191
12	-0.273276	0.498248	-0.225781	1	-0.273276	-0.719399
13	-0.27501	0.503178	-0.22896	1	-0.27501	-0.71767
14	-0.276684	0.507977	-0.232068	1	-0.276684	-0.715998
15	-0.278304	0.512654	-0.23511	1	-0.278304	-0.714382
16	-0.279871	0.517214	-0.238087	1	-0.279871	-0.712818
17	-0.281388	0.521663	-0.241004	1	-0.281388	-0.711303
18	-0.282859	0.526007	-0.243863	1	-0.282859	-0.709835
19	-0.284285	0.530251	-0.246667	1	-0.284285	-0.708412
20	-0.285668	0.5344	-0.249418	1	-0.285668	-0.70703
21	-0.287012	0.538458	-0.25212	1	-0.287012	-0.705689
22	-0.288318	0.54243	-0.254773	1	-0.288318	-0.704385
23	-0.289588	0.54632	-0.257381	1	-0.289588	-0.703117
24	-0.290823	0.550131	-0.259945	1	-0.290823	-0.701884
25	-0.292025	0.553867	-0.262468	1	-0.292025	-0.700683
26	-0.293197	0.557532	-0.26495	1	-0.293197	-0.699514
27	-0.295452	0.564658	-0.2698	1	-0.295452	-0.697262
28	-0.296539	0.568126	-0.272171	1	-0.296539	-0.696177
29	-0.2976	0.571533	-0.274508	1	-0.2976	-0.695117
30	-0.298637	0.574883	-0.276812	1	-0.298637	-0.694082
31	-0.29965	0.578177	-0.279084	1	-0.29965	-0.693071
32	-0.30064	0.581417	-0.281325	1	-0.30064	-0.692082
33	-0.301609	0.584607	-0.283537	1	-0.301609	-0.691115
34	-0.302558	0.587747	-0.285721	1	-0.302558	-0.690168
35	-0.303487	0.59084	-0.287877	1	-0.303487	-0.689241
36	-0.304397	0.593887	-0.290007	1	-0.304397	-0.688332
37	-0.305289	0.59689	-0.292111	1	-0.305289	-0.687442
38	-0.306163	0.599851	-0.29419	1	-0.306163	-0.686569
39	-0.307021	0.60277	-0.296245	1	-0.307021	-0.685712
40	-0.307864	0.605651	-0.298277	1	-0.307864	-0.684872
41	-0.30869	0.608493	-0.300286	1	-0.30869	-0.684047
42	-0.309502	0.611299	-0.302274	1	-0.309502	-0.683237
43	-0.3103	0.614068	-0.30424	1	-0.3103	-0.682441
44	-0.311084	0.616804	-0.306185	1	-0.311084	-0.681658
45	-0.311855	0.619506	-0.308111	1	-0.311855	-0.680889
46	-0.312614	0.622176	-0.310017	1	-0.312614	-0.680132
47	-0.31336	0.624814	-0.311904	1	-0.31336	-0.679388
48	-0.314095	0.627422	-0.313773	1	-0.314095	-0.678655
49	-0.314818	0.630001	-0.315624	1	-0.314818	-0.677933
50	-0.31553	0.632552	-0.317457	1	-0.31553	-0.677223
51	-0.316232	0.635075	-0.319273	1	-0.316232	-0.676523
52	-0.337725	0.665979	-0.328641	1	-0.337725	-0.655211
53	-0.332489	0.653161	-0.321091	1	-0.332489	-0.66042
54	-0.327495	0.640968	-0.31392	1	-0.327495	-0.665386
55	-0.322726	0.629354	-0.307101	1	-0.322726	-0.67013
56	-0.318164	0.618277	-0.30061	1	-0.318164	-0.674669
57	-0.313792	0.607698	-0.294423	1	-0.313792	-0.679018
58	-0.309597	0.597582	-0.288521	1	-0.309597	-0.683191
59	-0.305566	0.587895	-0.282884	1	-0.305566	-0.687202
60	-0.301686	0.578609	-0.277495	1	-0.301686	-0.691062
61	-0.297947	0.569695	-0.272336	1	-0.297947	-0.694783
62	-0.290852	0.552885	-0.262652	1	-0.290852	-0.701844
63	-0.287478	0.544943	-0.2581	1	-0.287478	-0.705202
64	-0.284209	0.537284	-0.253724	1	-0.284209	-0.708455
65	-0.281039	0.529889	-0.249514	1	-0.281039	-0.71161
66	-0.277961	0.522741	-0.245458	1	-0.277961	-0.714674
67	-0.274969	0.515825	-0.241549	1	-0.274969	-0.717653
68	-0.272058	0.509126	-0.237775	1	-0.272058	-0.720551
69	-0.269222	0.502631	-0.234131	1	-0.269222	-0.723374
70	-0.266458	0.496328	-0.230607	1	-0.266458	-0.726126
71	-0.263761	0.490206	-0.227196	1	-0.263761	-0.728812
72	-0.261127	0.484254	-0.223893	1	-0.261127	-0.731434
73	-0.258552	0.478462	-0.22069	1	-0.258552	-0.733997
74	-0.256035	0.472823	-0.217583	1	-0.256035	-0.736504
75	-0.253571	0.467326	-0.214565	1	-0.253571	-0.738957
76	-0.251158	0.461966	-0.211633	1	-0.251158	-0.741359
77	-0.248793	0.456735	-0.208781	1	-0.248793	-0.743714
78	-0.246475	0.451626	-0.206005	1	-0.246475	-0.746022
79	-0.244201	0.446634	-0.203302	1	-0.244201	-0.748286
80	-0.241969	0.441752	-0.200667	1	-0.241969	-0.750508
81	-0.239777	0.436977	-0.198097	1	-0.239777	-0.75269
82	-0.22607	0.424105	-0.198807	1	-0.22607	-0.766256
83	-0.229327	0.430568	-0.201997	1	-0.229327	-0.763014
84	-0.232507	0.436894	-0.205127	1	-0.232507	-0.759849
85	-0.235618	0.443094	-0.208204	1	-0.235618	-0.756754
86	-0.238665	0.44918	-0.211232	1	-0.238665	-0.753722
87	-0.241654	0.455162	-0.214215	1	-0.241654	-0.750748
88	-0.244592	0.46105	-0.217156	1	-0.244592	-0.747825
89	-0.247482	0.46685	-0.220058	1	-0.247482	-0.744951
90	-0.250328	0.472569	-0.222924	1	-0.250328	-0.74212
91	-0.253134	0.478214	-0.225756	1	-0.253134	-0.73933
92	-0.255903	0.483789	-0.228556	1	-0.255903	-0.736576
93	-0.258637	0.489298	-0.231325	1	-0.258637	-0.733857
94	-0.261341	0.494746	-0.234066	1	-0.261341	-0.731169
95	-0.264014	0.500137	-0.236778	1	-0.264014	-0.728511
96	-0.26666	0.505472	-0.239462	1	-0.26666	-0.725881
97	-0.26928	0.510755	-0.242121	1	-0.26928	-0.723276
98	-0.271876	0.515988	-0.244754	1	-0.271876	-0.720696
99	-0.274449	0.521173	-0.247363	1	-0.274449	-0.718138
100	-0.277001	0.526313	-0.249947	1	-0.277001	-0.715602
101	-0.279532	0.531409	-0.252507	1	-0.279532	-0.713087
102	-0.282044	0.536462	-0.255045	1	-0.282044	-0.710591
103	-0.284537	0.541473	-0.257559	1	-0.284537	-0.708113
104	-0.287012	0.546444	-0.260051	1	-0.287012	-0.705654
105	-0.28947	0.551377	-0.26252	1	-0.28947	-0.703211
106	-0.291912	0.556271	-0.264968	1	-0.291912	-0.700784
107	-0.29675	0.565949	-0.269798	1	-0.29675	-0.695978
108	-0.299147	0.570734	-0.27218	1	-0.299147	-0.693596
109	-0.301529	0.575484	-0.274542	1	-0.301529	-0.691229
110	-0.303898	0.580199	-0.276883	1	-0.303898	-0.688876
111	-0.306253	0.584881	-0.279203	1	-0.306253	-0.686536
112	-0.308596	0.589529	-0.281502	1	-0.308596	-0.684208
113	-0.310925	0.594145	-0.283781	1	-0.310925	-0.681894
114	-0.313243	0.598728	-0.286039	1	-0.313243	-0.679592
115	-0.315548	0.603279	-0.288277	1	-0.315548	-0.677301
116	-0.317841	0.607799	-0.290495	1	-0.317841	-0.675023
117	-0.320123	0.612287	-0.292693	1	-0.320123	-0.672756
118	-0.322393	0.616744	-0.294871	1	-0.322393	-0.6705
119	-0.324652	0.621171	-0.297029	1	-0.324652	-0.668256
120	-0.3269	0.625568	-0.299168	1	-0.3269	-0.666022
121	-0.329137	0.629934	-0.301287	1	-0.329137	-0.663799
122	-0.331364	0.634271	-0.303386	1	-0.331364	-0.661587
123	-0.33358	0.638578	-0.305467	1	-0.33358	-0.659385
124	-0.335786	0.642856	-0.307528	1	-0.335786	-0.657193
125	-0.337981	0.647105	-0.309569	1	-0.337981	-0.655012
126	-0.340166	0.651325	-0.311592	1	-0.340166	-0.652841
127	-0.342341	0.655516	-0.313596	1	-0.342341	-0.650679
128	-0.344507	0.659679	-0.315581	1	-0.344507	-0.648527
129	-0.346662	0.663814	-0.317547	1	-0.346662	-0.646385
130	-0.348808	0.667922	-0.319495	1	-0.348808	-0.644253
131	-0.350944	0.672001	-0.321424	1	-0.350944	-0.64213
132	-0.25917	0.459399	-0.20117	1	-0.25917	-0.733468
133	-0.261428	0.465482	-0.204974	1	-0.261428	-0.731217
134	-0.263597	0.471369	-0.208673	1	-0.263597	-0.729055
135	-0.265681	0.477072	-0.212272	1	-0.265681	-0.726976
136	-0.267687	0.482602	-0.215777	1	-0.267687	-0.724975
137	-0.269619	0.487968	-0.219194	1	-0.269619	-0.723048
138	-0.27148	0.493181	-0.222527	1	-0.27148	-0.721191
139	-0.273276	0.498248	-0.225781	1	-0.273276	-0.719399
140	-0.27501	0.503178	-0.22896	1	-0.27501	-0.71767
141	-0.276684	0.507977	-0.232068	1	-0.276684	-0.715998
142	-0.278304	0.512654	-0.23511	1	-0.278304	-0.714382
143	-0.279871	0.517214	-0.238087	1	-0.279871	-0.712818
144	-0.281388	0.521663	-0.241004	1	-0.281388	-0.711303
145	-0.282859	0.526007	-0.243863	1	-0.282859	-0.709835
146	-0.284285	0.530251	-0.246667	1	-0.284285	-0.708412
147	-0.285668	0.5344	-0.249418	1	-0.285668	-0.70703
148	-0.287012	0.538458	-0.25212	1	-0.287012	-0.705689
149	-0.288318	0.54243	-0.254773	1	-0.288318	-0.704385
150	-0.289588	0.54632	-0.257381	1	-0.289588	-0.703117
151	-0.290823	0.550131	-0.259945	1	-0.290823	-0.701884
152	-0.292025	0.553867	-0.262468	1	-0.292025	-0.700683
153	-0.293197	0.557532	-0.26495	1	-0.293197	-0.699514
154	-0.295452	0.564658	-0.2698	1	-0.295452	-0.697262
155	-0.296539	0.568126	-0.272171	1	-0.296539	-0.696177
156	-0.2976	0.571533	-0.274508	1	-0.2976	-0.695117
157	-0.298637	0.574883	-0.276812	1	-0.298637	-0.694082
158	-0.29965	0.578177	-0.279084	1	-0.29965	-0.693071
159	-0.30064	0.581417	-0.281325	1	-0.30064	-0.692082
160	-0.301609	0.584607	-0.283537	1	-0.301609	-0.691115
161	-0.302558	0.587747	-0.285721	1	-0.302558	-0.690168
162	-0.303487	0.59084	-0.287877	1	-0.303487	-0.689241
163	-0.304397	0.593887	-0.290007	1	-0.304397	-0.688332
164	-0.305289	0.59689	-0.292111	1	-0.305289	-0.687442
165	-0.306163	0.599851	-0.29419	1	-0.306163	-0.686569
166	-0.307021	0.60277	-0.296245	1	-0.307021	-0.685712
167	-0.307864	0.605651	-0.298277	1	-0.307864	-0.684872
168	-0.30869	0.608493	-0.300286	1	-0.30869	-0.684047
169	-0.309502	0.611299	-0.302274	1	-0.309502	-0.683237
170	-0.3103	0.614068	-0.30424	1	-0.3103	-0.682441
171	-0.311084	0.616804	-0.306185	1	-0.311084	-0.681658
172	-0.311855	0.619506	-0.308111	1	-0.311855	-0.680889
173	-0.312614	0.622176	-0.310017	1	-0.312614	-0.680132
174	-0.31336	0.624814	-0.311904	1	-0.31336	-0.679388
175	-0.314095	0.627422	-0.313773	1	-0.314095	-0.678655
176	-0.314818	0.630001	-0.315624	1	-0.314818	-0.677933
177	-0.31553	0.632552	-0.317457	1	-0.31553	-0.677223
178	-0.316232	0.635075	-0.319273	1	-0.316232	-0.676523
179	-0.316923	0.63757	-0.321073	1	-0.316923	-0.675833
180	-0.317605	0.64004	-0.322857	1	-0.317605	-0.675153
181	-0.331163	0.690959	-0.360137	1	-0.331163	-0.661262
182	-0.329127	0.68311	-0.354337	1	-0.329127	-0.663395
183	-0.327171	0.675632	-0.348825	1	-0.327171	-0.665419
184	-0.325287	0.66849	-0.343579	1	-0.325287	-0.667351
185	-0.323469	0.661659	-0.338576	1	-0.323469	-0.669203
186	-0.321712	0.655112	-0.333796	1	-0.321712	-0.670983
187	-0.32001	0.648827	-0.329223	1	-0.32001	-0.672701
188	-0.31836	0.642784	-0.324841	1	-0.31836	-0.674362
189	-0.316756	0.636964	-0.320636	1	-0.316756	-0.675972
190	-0.315196	0.631353	-0.316595	1	-0.315196	-0.677536
191	-0.313676	0.625934	-0.312706	1	-0.313676	-0.679058
192	-0.312194	0.620695	-0.30896	1	-0.312194	-0.680541
193	-0.310747	0.615624	-0.305346	1	-0.310747	-0.681987
194	-0.309332	0.61071	-0.301857	1	-0.309332	-0.683401
195	-0.307949	0.605944	-0.298484	1	-0.307949	-0.684783
196	-0.306594	0.601315	-0.29522	1	-0.306594	-0.686136
197	-0.305267	0.596817	-0.29206	1	-0.305267	-0.687461
198	-0.303966	0.592441	-0.288996	1	-0.303966	-0.688761
199	-0.302689	0.588181	-0.286023	1	-0.302689	-0.690036
200	-0.301435	0.58403	-0.283137	1	-0.301435	-0.691288
201	-0.300203	0.579983	-0.280333	1	-0.300203	-0.692519
202	-0.298991	0.576035	-0.277605	1	-0.298991	-0.693728
203	-0.2978	0.572179	-0.274951	1	-0.2978	-0.694917
204	-0.296628	0.568412	-0.272367	1	-0.296628	-0.696087
205	-0.295475	0.56473	-0.269849	1	-0.295475	-0.697239
206	-0.29322	0.557603	-0.264998	1	-0.29322	-0.699491
207	-0.292117	0.554152	-0.26266	1	-0.292117	-0.700592
208	-0.291029	0.550771	-0.260377	1	-0.291029	-0.701678
209	-0.289957	0.547457	-0.258145	1	-0.289957	-0.702749
210	-0.288899	0.544208	-0.255964	1	-0.288899	-0.703805
211	-0.287856	0.541021	-0.253831	1	-0.287856	-0.704846
212	-0.286826	0.537894	-0.251743	1	-0.286826	-0.705875
213	-0.285809	0.534824	-0.2497	1	-0.285809	-0.70689
214	-0.284805	0.531809	-0.247699	1	-0.284805	-0.707892
215	-0.294339	0.561128	-0.267393	1	-0.294339	-0.698373
216	-0.294339	0.561128	-0.267393	1	-0.294339	-0.698373
217	-0.294339	0.561128	-0.267393	1	-0.294339	-0.698373
218	-0.294339	0.561128	-0.267393	1	-0.294339	-0.698373
219	-0.294339	0.561128	-0.267393	1	-0.294339	-0.698373
220	-0.294339	0.561128	-0.267393	1	-0.294339	-0.698373
221	-0.294339	0.561128	-0.267393	1	-0.294339	-0.698373
222	-0.294339	0.561128	-0.267393	1	-0.294339	-0.698373
223	-0.294339	0.561128	-0.267393	1	-0.294339	-0.698373
224	-0.294339	0.561128	-0.267393	1	-0.294339	-0.698373
225	-0.294339	0.561128	-0.267393	1	-0.294339	-0.698373
226	-0.294339	0.561128	-0.267393	1	-0.294339	-0.698373
227	-0.294339	0.561128	-0.267393	1	-0.294339	-0.698373
228	-0.294339	0.561128	-0.267393	1	-0.294339	-0.698373
229	-0.294339	0.561128	-0.267393	1	-0.294339	-0.698373
230	-0.294339	0.561128	-0.267393	1	-0.294339	-0.698373
231	-0.294339	0.561128	-0.267393	1	-0.294339	-0.698373
232	-0.294339	0.561128	-0.267393	1	-0.294339	-0.698373
233	-0.294339	0.561128	-0.267393	1	-0.294339	-0.698373
234	-0.294339	0.561128	-0.267393	1	-0.294339	-0.698373
235	-0.294339	0.561128	-0.267393	1	-0.294339	-0.698373

## Sheet: Supplemenatry Figure 11
Supplementary Figure 11 Parameter Sensitivity Analysis for HAM mRNA level to 6 parameters based on 173 sets of randomly selected parameter values.
Source Data Below was used to generate the Boxplot of Parameter Sensitivity.
No. of Parameter Set	kmirp	kmirn	Dmir171	khrp	khrnm	khrnh
1	-0.274339	0.566316	-0.292845	1	-0.274339	-0.718031
2	-0.253376	0.481087	-0.228372	1	-0.253376	-0.739067
3	-0.184955	0.330147	-0.146391	1	-0.184955	-0.807198
4	-0.310817	0.722048	-0.411758	1	-0.310817	-0.6818
5	-0.388394	0.840254	-0.451676	1	-0.388394	-0.604743
6	-0.360903	0.722361	-0.361974	1	-0.360903	-0.632211
7	-0.202287	0.381228	-0.179799	1	-0.202287	-0.789913
8	-0.206808	0.357284	-0.151639	1	-0.206808	-0.785505
9	-0.444125	0.8199	-0.375135	1	-0.444125	-0.549443
10	-0.310046	0.672068	-0.362452	1	-0.310046	-0.682561
11	-0.246501	0.492744	-0.246474	1	-0.246501	-0.745717
12	-0.289593	0.57953	-0.290383	1	-0.289593	-0.70297
13	-0.585467	1.41873	-0.845793	1	-0.585467	-0.409224
14	-0.351016	0.814394	-0.464997	1	-0.351016	-0.642115
15	-0.174407	0.327487	-0.154203	1	-0.174407	-0.817668
16	-0.28022	0.498278	-0.218924	1	-0.28022	-0.71255
17	-0.348789	0.697251	-0.362137	1	-0.348789	-0.644649
18	-0.528089	1.33248	-0.800032	1	-0.528089	-0.46556
19	-0.247052	0.481391	-0.234785	1	-0.247052	-0.745266
20	-0.447907	1.12643	-0.678708	1	-0.447907	-0.545594
21	-0.250475	0.480006	-0.23017	1	-0.250475	-0.74193
22	-0.277257	0.553862	-0.277025	1	-0.277257	-0.715214
23	-0.182679	0.353634	-0.171743	1	-0.182679	-0.809384
24	-0.412403	0.833354	-0.423699	1	-0.412403	-0.580954
25	-0.236138	0.425552	-0.19037	1	-0.236138	-0.756327
26	-0.32812	0.643235	-0.315709	1	-0.32812	-0.664763
27	-0.461958	0.898178	-0.435145	1	-0.461958	-0.531653
28	-0.352934	0.69606	-0.343424	1	-0.352934	-0.6401
29	-0.227864	0.41498	-0.188058	1	-0.227864	-0.764528
30	-0.226747	0.449541	-0.222933	1	-0.226747	-0.765354
31	-0.254079	0.530986	-0.277055	1	-0.254079	-0.738027
32	-0.459389	1.05757	-0.596462	1	-0.459389	-0.534045
33	-0.286976	0.677366	-0.39111	1	-0.286976	-0.705451
34	-0.232207	0.430935	-0.199553	1	-0.232207	-0.760178
35	-0.290308	0.620846	-0.330935	1	-0.290308	-0.702151
36	-0.368903	0.798609	-0.429745	1	-0.368903	-0.623751
37	-0.201776	0.373181	-0.172393	1	-0.201776	-0.790454
38	-0.287927	0.568793	-0.281353	1	-0.287927	-0.704595
39	-0.230623	0.4325	-0.202653	1	-0.230623	-0.761149
40	-0.317409	0.622346	-0.305544	1	-0.317409	-0.675411
41	-0.327647	0.613531	-0.286432	1	-0.327647	-0.665324
42	-0.177523	0.325365	-0.149026	1	-0.177523	-0.814579
43	-0.49935	1.05849	-0.59062	1	-0.49935	-0.49824
44	-0.36732	0.78067	-0.413426	1	-0.36732	-0.625707
45	-0.551181	1.1614	-0.606237	1	-0.551181	-0.442561
46	-0.930382	2.1373	-1.18585	1	-0.930382	-0.0610255
47	-0.215423	0.41269	-0.197882	1	-0.215423	-0.776786
48	-0.283436	0.536197	-0.258416	1	-0.283436	-0.709655
49	-0.538789	1.32659	-0.804354	1	-0.538789	-0.455533
50	-0.234203	0.471872	-0.237693	1	-0.234203	-0.757872
51	-0.285799	0.532141	-0.247048	1	-0.285799	-0.705107
52	-0.265071	0.505644	-0.241191	1	-0.265071	-0.72696
53	-0.22555	0.475124	-0.249301	1	-0.22555	-0.766249
54	-0.617756	1.47681	-0.873297	1	-0.617756	-0.379601
55	-0.426617	0.97458	-0.547009	1	-0.426617	-0.566684
56	-0.341029	0.611993	-0.271528	1	-0.341029	-0.65211
57	-0.516114	1.19836	-0.678809	1	-0.516114	-0.477492
58	-0.428116	1.06039	-0.650003	1	-0.428116	-0.565599
59	-0.587397	1.40303	-0.814685	1	-0.587397	-0.406446
60	-0.419327	0.917458	-0.497459	1	-0.419327	-0.573966
61	-0.592151	1.20033	-0.602926	1	-0.592151	-0.401616
62	-0.328508	0.726434	-0.401527	1	-0.328508	-0.664271
63	-0.287856	0.57843	-0.291005	1	-0.287856	-0.704684
64	-0.401405	0.83161	-0.429936	1	-0.401405	-0.591838
65	-0.706816	1.77013	-1.04709	1	-0.706816	-0.286587
66	-0.698446	1.99925	-1.28076	1	-0.698446	-0.294945
67	-0.262235	0.57118	-0.309296	1	-0.262235	-0.729958
68	-0.242941	0.469586	-0.227152	1	-0.242941	-0.749282
69	-0.345329	0.78841	-0.443313	1	-0.345329	-0.64752
70	-0.223269	0.441605	-0.218485	1	-0.223269	-0.768822
71	-0.320887	0.64501	-0.324541	1	-0.320887	-0.6719
72	-0.359263	0.746532	-0.389294	1	-0.359263	-0.633749
73	-0.3838	0.78937	-0.405528	1	-0.3838	-0.609362
74	-0.284008	0.490693	-0.207602	1	-0.284008	-0.708836
75	-0.279196	0.603961	-0.325157	1	-0.279196	-0.713139
76	-0.242294	0.501243	-0.258957	1	-0.242294	-0.749481
77	-0.650431	1.47341	-0.81331	1	-0.650431	-0.343208
78	-0.253564	0.585356	-0.332477	1	-0.253564	-0.738412
79	-0.560302	1.3533	-0.812956	1	-0.560302	-0.434313
80	-0.296609	0.622727	-0.326544	1	-0.296609	-0.69593
81	-0.40867	0.794691	-0.385792	1	-0.40867	-0.584401
82	-0.224232	0.417735	-0.194504	1	-0.224232	-0.768101
83	-0.451132	0.865164	-0.413171	1	-0.451132	-0.542457
84	-0.272281	0.470055	-0.199047	1	-0.272281	-0.72054
85	-0.402846	0.822496	-0.419395	1	-0.402846	-0.590431
86	-0.220189	0.393755	-0.17476	1	-0.220189	-0.772192
87	-0.461874	0.938273	-0.475153	1	-0.461874	-0.531654
88	-0.671866	1.82813	-1.14064	1	-0.671866	-0.321636
89	-0.279272	0.515129	-0.236609	1	-0.279272	-0.713394
90	-0.306801	0.746969	-0.440851	1	-0.306801	-0.685834
91	-0.319894	0.742231	-0.422796	1	-0.319894	-0.672786
92	-0.471021	1.10587	-0.632709	1	-0.471021	-0.521925
93	-0.209701	0.363176	-0.154627	1	-0.209701	-0.781592
94	-0.273992	0.629089	-0.355808	1	-0.273992	-0.718333
95	-0.264621	0.517085	-0.253724	1	-0.264621	-0.727839
96	-0.430561	0.817223	-0.398407	1	-0.430561	-0.563672
97	-0.158542	0.286529	-0.129295	1	-0.158542	-0.83315
98	-0.505336	1.20318	-0.694526	1	-0.505336	-0.488104
99	-0.432567	0.839735	-0.406594	1	-0.432567	-0.560841
100	-0.656102	1.60847	-0.945328	1	-0.656102	-0.33785
101	-0.32582	0.674849	-0.350214	1	-0.32582	-0.666958
102	-0.333873	0.736117	-0.404518	1	-0.333873	-0.658967
103	-0.537423	1.37136	-0.8286	1	-0.537423	-0.456172
104	-0.288188	0.536881	-0.24939	1	-0.288188	-0.704537
105	-0.313542	0.676461	-0.36332	1	-0.313542	-0.677961
106	-0.201639	0.41281	-0.210212	1	-0.201639	-0.789932
107	-0.318529	0.667737	-0.349587	1	-0.318529	-0.674074
108	-0.221231	0.4238	-0.203174	1	-0.221231	-0.770986
109	-0.359966	0.738229	-0.378449	1	-0.359966	-0.633055
110	-0.236453	0.462813	-0.226722	1	-0.236453	-0.75578
111	-0.414489	0.921618	-0.506491	1	-0.414489	-0.578768
112	-0.474252	1.06037	-0.584165	1	-0.474252	-0.519256
113	-0.260492	0.666015	-0.406752	1	-0.260492	-0.731888
114	-0.272129	0.541978	-0.270338	1	-0.272129	-0.719096
115	-0.255233	0.458109	-0.210567	1	-0.255233	-0.738172
116	-0.225268	0.451172	-0.225874	1	-0.225268	-0.766759
117	-0.278558	0.581512	-0.303294	1	-0.278558	-0.713828
118	-0.513479	1.484	-0.978806	1	-0.513479	-0.481069
119	-0.325633	0.732797	-0.407553	1	-0.325633	-0.667084
120	-0.502434	1.0228	-0.518225	1	-0.502434	-0.491254
121	-0.406246	0.774855	-0.372617	1	-0.406246	-0.587272
122	-0.30982	0.582658	-0.283115	1	-0.30982	-0.683662
123	-0.420906	0.888627	-0.467119	1	-0.420906	-0.572426
124	-0.270179	0.495597	-0.226249	1	-0.270179	-0.722464
125	-0.214609	0.414591	-0.200494	1	-0.214609	-0.777563
126	-0.199681	0.388704	-0.189503	1	-0.199681	-0.792049
127	-0.363624	0.749787	-0.399861	1	-0.363624	-0.62958
128	-0.311791	0.618913	-0.313955	1	-0.311791	-0.681471
129	-0.339821	0.621236	-0.281964	1	-0.339821	-0.653274
130	-0.439734	1.08983	-0.649901	1	-0.439734	-0.553621
131	-0.298846	0.632239	-0.33379	1	-0.298846	-0.69369
132	-0.558538	1.20097	-0.638009	1	-0.558538	-0.435193
133	-0.376346	0.79232	-0.415973	1	-0.376346	-0.616702
134	-0.177718	0.349879	-0.172768	1	-0.177718	-0.814274
135	-0.527537	1.3749	-0.8422	1	-0.527537	-0.466018
136	-0.271229	0.502853	-0.242782	1	-0.271229	-0.722702
137	-0.324397	0.61075	-0.286904	1	-0.324397	-0.668542
138	-0.40299	1.02529	-0.62131	1	-0.40299	-0.590173
139	-0.302569	0.585784	-0.283917	1	-0.302569	-0.6902
140	-0.421896	1.04209	-0.618962	1	-0.421896	-0.571354
141	-0.547644	1.23291	-0.68966	1	-0.547644	-0.44612
142	-0.23096	0.450061	-0.219494	1	-0.23096	-0.761258
143	-0.326176	0.640839	-0.315113	1	-0.326176	-0.666628
144	-0.479383	1.17877	-0.696653	1	-0.479383	-0.514088
145	-0.202529	0.353406	-0.152041	1	-0.202529	-0.78975
146	-0.393434	0.857645	-0.464034	1	-0.393434	-0.599755
147	-0.213566	0.418421	-0.20514	1	-0.213566	-0.778526
148	-0.21731	0.432763	-0.215422	1	-0.21731	-0.774692
149	-0.346587	0.735715	-0.396785	1	-0.346587	-0.646491
150	-0.646873	1.80676	-1.14646	1	-0.646873	-0.34672
151	-0.480356	1.06159	-0.608559	1	-0.480356	-0.514273
152	-0.341258	0.709985	-0.369021	1	-0.341258	-0.651621
153	-0.308458	0.601488	-0.293543	1	-0.308458	-0.68273
154	-0.399328	0.952847	-0.585478	1	-0.399328	-0.597915
155	-0.294728	0.660602	-0.36658	1	-0.294728	-0.697758
156	-0.55476	1.19605	-0.636991	1	-0.55476	-0.438965
157	-0.289735	0.658066	-0.369552	1	-0.289735	-0.702826
158	-0.300923	0.649544	-0.349039	1	-0.300923	-0.691618
159	-0.462674	1.10121	-0.636527	1	-0.462674	-0.530755
160	-0.303472	0.716638	-0.413779	1	-0.303472	-0.689102
161	-0.370806	0.869225	-0.498655	1	-0.370806	-0.622201
162	-0.260808	0.475139	-0.215179	1	-0.260808	-0.731791
163	-0.224699	0.440539	-0.216136	1	-0.224699	-0.765408
164	-0.698204	1.49776	-0.78781	1	-0.698204	-0.29531
165	-0.422846	0.899078	-0.4756	1	-0.422846	-0.56982
166	-0.30573	0.597163	-0.291944	1	-0.30573	-0.687005
167	-0.382365	0.730634	-0.34968	1	-0.382365	-0.610934
168	-0.33114	0.653885	-0.325737	1	-0.33114	-0.661842
169	-0.300665	0.629181	-0.328934	1	-0.300665	-0.691905
170	-0.35437	0.707091	-0.352988	1	-0.35437	-0.638654
171	-0.345808	0.657082	-0.311691	1	-0.345808	-0.647249
172	-0.411775	1.06686	-0.684708	1	-0.411775	-0.582687
173	-0.3905	0.775326	-0.385135	1	-0.3905	-0.602749

[truncated: 1 more sheets: Fig. S17]
